# Supplementary material for: Untargeted metabolomics reveals dynamic changes in metabolic profiles of rat supraspinatus tendon at three different time points after diabetes induction
Source: Front Endocrinol (Lausanne). 2023 Nov 20;14:1292103. doi: 10.3389/fendo.2023.1292103 (PMC10694349; doi:10.3389/fendo.2023.1292103)
Supplement: Supplementary Table 1 — A total of 201 metabolites were identified from 5758 metabolite features extracted from the raw data acquired in positive-ionization modes by untargeted metabolomics analysis. [file DataSheet_1.zip]

Archive with 6 entries (6 files):
- Supplementary Tables/Table S1.XLSX
- Supplementary Tables/Table S2.XLSX
- Supplementary Tables/Table S3.XLSX
- Supplementary Tables/Table S4.XLSX
- Supplementary Tables/Table S5.XLSX
- Supplementary Tables/Table S6.XLSX
