# Supplementary material for: Untargeted metabolomics reveals dynamic changes in metabolic profiles of rat supraspinatus tendon at three different time points after diabetes induction
Source: Front Endocrinol (Lausanne). 2023 Nov 20;14:1292103. doi: 10.3389/fendo.2023.1292103 (PMC10694349; doi:10.3389/fendo.2023.1292103)
Supplement: Supplementary Table 1 — A total of 201 metabolites were identified from 5758 metabolite features extracted from the raw data acquired in positive-ionization modes by untargeted metabolomics analysis. [file DataSheet_1.zip › Supplementary Tables/Table S1.XLSX]

## Sheet: Sheet1
MS2 name	SuperClass	MZ	RT	24-1	24-2	24-3	24-4	24-5	24-6	24-7	24-8	24-9	24-10	4-1	4-2	4-3	4-4	4-5	4-6	4-7	4-8	4-9	4-10	12-1	12-2	12-3	12-4	12-5	12-6	12-7	12-8	12-9	12-10	N-1	N-2	N-3	N-4	N-5	N-6	N-7	N-8	N-9	N-10	QC5	QC6	QC7	QC8	QC9
Maltohexaose	Organic oxygen compounds	991.331	0.954883	596.16	617.283	946.541	966.749	814.359	781.624	670.092	746.629	888.717	754.909	760.097	576.785	627.185	606.722	816.567	1314.61	1452.67	836.755	591.834	779.408	595.786	642.841	519.978	484.343	485.19	527.423	402.106	495.814	815.118	700.206	174.222	413.361	254.514	243.982	279.235	303.878	382.436	311.671	212.35	394.543	611.091	704.972	657.093	569.036	678.243
HemiBMP 48:6; HemiBMP(16:2/16:2/16:2)	Lipids and lipid-like molecules	966.689	6.2165	8601.87	8513.87	10071.7	8958.76	8899.27	10372.6	8921.41	9688.52	9681.5	10047.1	8432.24	10810.3	8955.41	9733.39	8234.39	10778.8	9205.17	9766.15	10571.6	9992.46	8901.7	8682.38	8981.41	11928.2	10147.4	9526.7	9609.4	9479.71	9209.53	9445.93	8572.91	9628.63	9085.85	9040.21	10380.5	9126.14	10247.4	9792.93	9681.08	10386.5	8344.03	8969.79	9415.96	9954.4	10031.8
D-Alanine	Organic acids and derivatives	90.054	0.883883	13169	13627.7	17944.3	19340.8	16440.8	5350.5	4126.52	4488.6	5579.38	7148.08	17032.1	13784.2	14070.6	16687.9	15570.1	15354.4	15401.5	13749.9	12159.8	13541.5	8404.02	9387.54	7800.86	8670.27	8925.1	7377.64	10435	11048.2	14348.6	10058.6	3269.2	3424.87	3170.95	3321.12	2634.48	2968.67	3412.22	2468.55	2703.21	2182.92	9420.96	8921.52	8870	7989.31	8623.34
TG 55:15; TG(15:3/20:6/20:6)	Lipids and lipid-like molecules	897.608	6.8342	6709.31	5876.78	5755.08	7424.79	8555.36	6284.43	6167.96	9467.79	9419.87	8647.44	5996.66	9269.62	5523.56	9502.92	5691.74	5909.31	5169.78	5804.26	8500.28	7770.24	5190.88	5362.21	9550.55	9319.69	8725.23	7119.08	5378.79	8824.07	8004.34	6177.91	9085.58	9744.63	6466	8497.41	9091.25	8794.44	9453.77	5268.2	5707.76	8113.45	8871.68	6062.91	9220.76	9162.58	7418.91
TG 54:15; TG(18:5/18:5/18:5)	Lipids and lipid-like molecules	883.592	6.28973	9250.17	8128.22	7615.03	10095.1	7364.47	8672.02	12185.1	7100.41	10035.6	8480.02	7053.41	7922.93	7343.37	12679.7	7207.75	11400.1	8044.19	8473.65	7625.51	6901.75	7596.92	7526.54	9679.37	8819.72	6694.96	7303.82	9589.66	7241.69	6436.84	7856.87	11035	9437.3	8405.1	9167.3	8500.51	9716.93	7499.38	8705.94	9555.28	6605.33	7675.87	8854.01	7773.68	9202.15	7327.6
Piperidine	Organoheterocyclic compounds	86.0955	1.99548	12481.8	10429.6	19712.7	16587.7	9330.57	5691.51	4935.33	5468.46	6747.51	11345	10693.2	10216.7	10978.7	21004.7	13094.1	13631.4	14495	11000.8	11507.9	20017.1	16929	16466.1	14178.3	8610.66	8804.71	8940.6	5310.03	11938.4	7941.14	8586.25	5722.31	6558.35	8818.7	7235.64	9544.89	7121.95	5721.98	9462.75	6959.6	10816.4	15451	8378.97	8396.54	7571.89	8225.09
PC(20:3(5Z,8Z,11Z)/22:2(13Z,16Z))	Lipids and lipid-like molecules	864.623	5.76693	61050.8	61952	64283.3	64872.9	59623.7	66613.4	70194	72926.1	67939.5	65296.7	62036.1	60502.3	63752	68435.3	67244.7	67487.1	65667.8	65754.3	67217.4	69232.2	64543.4	62290.6	65245	65122.8	62288.8	67583.4	67406	71135.2	69335.1	69580.9	61913.4	63248.7	62994.3	65720.8	67073.5	63636.6	67055.7	63702.2	68745.5	66437.1	63766.3	67011.1	69019.9	66547.2	67785.8
PC(20:5(5Z,8Z,11Z,14Z,17Z)/22:5(7Z,10Z,13Z,16Z,19Z))	Lipids and lipid-like molecules	854.578	5.54315	2912.91	4397.15	4062.35	3368.03	3411.56	3218.06	2921.66	3388.07	3756.2	3434.53	3309.21	3294.96	3581.23	4101.86	3399.09	4437.25	5462.6	3915.01	3440.42	3468.43	3182.88	4649.74	3177.07	7349.24	3693.95	2807.55	3276.28	3652.83	3848.71	2489.14	4204.11	3745.52	3428.26	4362.21	3557.42	3926.76	3714.99	4436.12	3195.31	3686.93	3632.47	3927.6	3421.53	3579.85	3672.76
PE(20:5(5Z,8Z,11Z,14Z,17Z)/24:1(15Z))	Lipids and lipid-like molecules	848.628	6.86123	130248	145701	129024	143933	146777	121600	125631	151634	120535	113420	125392	129264	120583	122713	108694	131565	123096	123935	128311	145682	148660	118122	120071	123242	121083	143467	132924	116698	121979	128091	112803	129309	144045	124573	137405	120843	126112	109155	138681	115346	119946	123875	132307	116655	113121
PC(22:5(4Z,7Z,10Z,13Z,16Z)/18:1(9Z))	Lipids and lipid-like molecules	834.613	6.31738	305509	315165	312244	304024	311513	312355	322888	328328	319369	338700	320478	299309	324086	325132	301181	317495	298689	325749	310441	332182	311328	313446	315981	358676	308219	312730	313258	345451	305610	311149	303447	308989	321748	317468	349507	319197	323588	315848	301118	317532	314698	310223	349817	339777	317656
PE(22:1(13Z)/20:5(5Z,8Z,11Z,14Z,17Z))	Lipids and lipid-like molecules	820.598	5.79718	173203	176050	179680	182036	174167	183447	194075	196758	189730	183568	176899	179105	181250	189537	175569	188154	179448	179758	175359	187083	176272	174629	179022	175420	178360	181056	182709	187139	188708	185679	171112	178540	180501	182521	187101	187452	191596	177134	183106	183298	187974	185201	182306	183016	182549
PC(18:2(9Z,12Z)/20:4(5Z,8Z,11Z,14Z))	Lipids and lipid-like molecules	806.575	4.28573	46043.3	41623	35918.4	32801.5	58165.1	36889.6	35098.6	126297	87531.4	43621.8	55212.3	34118	73462.3	71094.1	31330	33764.9	30324.3	72149.1	39462.1	38321.9	67259.6	29759.9	40714.9	39552.9	49722.8	45806.7	32815	42758.4	37874.9	35604.2	40111.3	30331.5	35347.3	41609	45248.7	62722.2	34680.1	49394.1	54580.2	53342.2	52455.5	37575.7	32893.8	76189.4	56929.9
Plasmenyl-PC 39:6; PC(P-17:0/22:6)	Lipids and lipid-like molecules	804.602	6.89473	287087	310094	336255	360804	323126	287034	340070	335064	299571	275106	320746	274834	328873	324650	273254	294186	306424	373141	279166	339683	308182	292506	325752	276461	285451	307741	341273	335194	295260	278715	329303	291033	319735	335266	287731	289757	284486	276116	288052	312910	309968	336602	308465	320550	288762
TG 47:10; TG(12:3/16:4/19:3)	Lipids and lipid-like molecules	795.541	6.35792	35887.9	39499.2	37640.5	32517.5	32886.8	48746	50129	40264.5	34023.3	37770.6	37077	38626.9	38068.6	34766.2	31144.4	38065.4	33667.8	32811.8	32447.5	32965.4	38507.7	31436.3	42331.1	40870.5	35748.7	31590.2	32158.5	35330.6	37371.2	43580	31044.8	31681.6	44165.6	32664.8	36086	41882.9	38229.2	29959.5	34595.5	35698.9	35115.7	31063.7	36857.9	28601.1	42770.6
PE(22:5(7Z,10Z,13Z,16Z,19Z)/18:1(9Z))	Lipids and lipid-like molecules	792.564	4.04759	23361.5	21479.5	20216.7	26153.5	21058.9	22154.7	32542.8	21645.5	22193.1	21987.9	20350.6	21134.6	27710.5	20931.3	21501.9	23042.3	29668	20221.5	42923.3	26067.9	30765.4	21482.8	21921.5	23043.5	35584.6	21099.5	21171.5	21356.3	22170.4	22988.7	28337.1	22335	25191.2	20828.1	24597.7	32483.5	22086.6	20540.3	22899.2	27948.3	20323.5	20417.2	20465.8	23029.1	22477.9
PC(20:4(8Z,11Z,14Z,17Z)/16:1(9Z))	Lipids and lipid-like molecules	780.536	3.78223	3351.43	3227.93	2861.52	2011.02	2622.7	3039.85	2752.64	4668.22	3581.96	2228	2813.99	3063.44	4253.96	3219.22	3424.04	2677	2916.09	3833.77	3210.04	3099.47	3157.69	3128.2	2712.6	3184.25	7663.64	4538.89	2995.8	2020.32	4145.51	5562.61	965.011	3190.87	2928.43	3491.84	2931.26	3415.59	4481.91	3416.89	1689.28	2991.79	2901.67	2979.49	3489.46	3155.33	5515.51
1,2-Di-(9Z,12Z,15Z-octadecatrienoyl)-sn-glycero-3-phosphocholine	Lipids and lipid-like molecules	778.557	4.58583	11477.6	29168.9	8714.85	7161.94	11593.5	13047.8	6870.49	13728	8178.36	14459	18685.2	25601.7	7336.47	13561.6	7856.82	12039.3	3940.73	15748	14506.5	29005.6	23642.7	8091.57	7673.68	7985.91	8819.79	8553.53	14434.7	15195.9	8080.29	14786.5	8354.94	14272.6	9133.52	27129.3	29016.6	10977.9	27275.3	14055	12783.1	8664.9	13344.8	26708.5	8872.64	29692.5	13865.2
1-(1Z-Octadecenyl)-2-(4Z,7Z,10Z,13Z,16Z,19Z-docosahexaenoyl)-sn-glycero-3-phosphoethanolamine	Lipids and lipid-like molecules	776.572	5.82708	500557	464441	472050	485846	456454	466506	484521	489229	485894	482067	452987	467121	460365	476748	453374	463547	481419	456267	448455	462585	453426	460100	460376	455745	457551	457399	484009	469324	474726	460504	445416	461157	464567	459297	480900	467252	480464	464536	477351	485668	454683	463165	455037	472140	463443
PE(18:2(9Z,12Z)/20:4(8Z,11Z,14Z,17Z))	Lipids and lipid-like molecules	764.533	4.25445	12841.2	7527.2	7767.08	9921.09	11602.8	9197.76	9461.35	20590	9864.9	8060.75	8661.34	8006.87	8424.2	7902.85	8478.48	8036.54	8538.47	9246.72	9594.85	8764.26	7375.8	8472.95	7759.14	8504.68	12642.1	9463.91	8960.35	9506.6	8720.2	8668.15	12562.4	8375.57	9279.45	8598.15	11507.5	9853.02	9537.95	21663.3	8131.59	9317.66	8457.62	10843.7	8027.24	13065.8	9756.18
PC(16:0/18:1(9Z))	Lipids and lipid-like molecules	760.578	6.91808	729972	838918	753832	997846	693125	1.0185e+06	877252	697741	747168	659311	905290	743117	693828	750085	726024	729582	815483	836370	856984	724779	875133	764648	770610	977352	732446	715208	740473	824654	702023	749818	757195	1.01281e+06	836225	870915	772876	710754	706912	810939	713340	697196	689746	840599	682482	852793	639172
PC(20:5(5Z,8Z,11Z,14Z,17Z)/14:1(9Z))	Lipids and lipid-like molecules	750.526	3.99587	9302.33	7175.11	11654.7	10823.9	11013.3	14594.1	14270.2	12559.1	15563.2	9985.22	10020.5	9569.31	9638.84	10987.8	10605.3	9481.93	9717.21	9698.64	9638.8	10396.4	11829.9	8991.14	14876.8	11080.6	8761.34	10825	9009.36	13082.9	11436.2	9895.86	10881	10942.7	9877.29	12033	10605.2	11318.7	11538.7	10880.8	10873.3	11065.9	9780.02	10087.4	11325.3	10238.5	13283.2
Diethylamine	Organonitrogen compounds	74.0958	9.08455	19111.5	14679.6	13288.7	13164.4	11686.6	10760	13022.6	11985.8	11051.9	10631.9	22210	19129.5	12961.1	13031.7	12921.9	12125.7	12029	11781.1	12310.4	10617.6	16454	16632.6	14432.4	14271.5	11009.6	11475.1	11031.4	11433.2	10497.5	9674.88	20616.5	16429.7	14464.1	14267	11926.1	11147.6	12209.6	12231.5	11496.6	9573.41	14588.1	10853.7	9007.28	9492.9	9634.19
N,N-Dimethylformamide	Organic acids and derivatives	74.0591	0.846333	1869.26	2582.35	1692.89	1442.74	1540.09	912.507	1010.45	506.625	1096.33	822.89	2729.74	2304.17	2228.94	1788.89	1871.83	1953.06	1647.05	1545.58	1658.46	1729.67	2376.3	2386.74	2611.06	2005.42	1724.95	1737.92	1467.34	1706.82	1176.95	1599.9	3220.79	2522.1	1887.26	1573.67	1754.99	881.333	2028.92	1378.46	1245.94	523.878	1944.95	1520.79	1310.4	793.088	1100.23
PC(15:0/18:1(11Z))	Lipids and lipid-like molecules	746.562	6.38325	1.22131e+06	1.23229e+06	1.24722e+06	1.26435e+06	1.33692e+06	1.36945e+06	1.25286e+06	1.3669e+06	1.27776e+06	1.32542e+06	1.31397e+06	1.38204e+06	1.21772e+06	1.39115e+06	1.20562e+06	1.24988e+06	1.21853e+06	1.26244e+06	1.32339e+06	1.25576e+06	1.2176e+06	1.39249e+06	1.19048e+06	1.25183e+06	1.22175e+06	1.25386e+06	1.25138e+06	1.24664e+06	1.25644e+06	1.25962e+06	1.21345e+06	1.22409e+06	1.25552e+06	1.21954e+06	1.37019e+06	1.3188e+06	1.31885e+06	1.2242e+06	1.34757e+06	1.34939e+06	1.29013e+06	1.17003e+06	1.24699e+06	1.23e+06	1.23836e+06
PC(16:0/16:1(9Z))	Lipids and lipid-like molecules	732.547	5.85842	722142	744207	730855	753920	713551	739720	715312	740892	730443	711868	654149	703055	712572	704043	704254	710174	764869	698581	718124	733564	680750	711917	720517	738910	724501	695557	733674	838777	711330	696117	688657	728590	727147	696518	738423	708357	725883	712846	734345	747844	704602	696940	696538	715116	711440
Pyrrolidine	Organoheterocyclic compounds	72.08	0.979083	4280.1	5749.9	5533.68	5287.64	4418.13	2732.59	1998.49	2595.73	2751.02	3275.22	6857.3	5681.07	4716.72	6773.62	6403.88	6678.87	6030.04	5398.81	5210.49	5961.2	5700.8	5309.66	5130.15	4191.05	4622.23	4849.56	2230.07	3702.55	3623.58	3979.88	3230.45	3371.44	2515.89	3960.77	3206.99	3154.44	2788.28	2427.85	1929.56	2417.18	4584.06	4104.74	3881.64	3811.14	3920.32
PC(15:0/16:1(9Z))	Lipids and lipid-like molecules	718.529	4.32233	53143.2	67415.9	45255.5	47518.3	70067.3	45867.4	46714.5	46187.8	51920.8	42227.3	44009	44747	63487.4	44547	51058	66209.7	44362.5	53674.2	41379.1	50031.5	39587.5	69538	45834.5	45538.1	55035	62616.8	52386.7	54050	43625.6	43932.2	63425.4	45125.4	44381.5	45697.9	45461.1	45861.2	47284.5	67967.9	43235.1	65097.2	55100	44721.2	50297.8	60815.8	56467.8
Plasmenyl-PC 32:1; PC(P-14:0/18:1)	Lipids and lipid-like molecules	716.551	6.95427	1.07366e+06	870363	986877	979742	864012	1.00039e+06	986535	863684	964480	812487	1.16265e+06	900256	885043	849358	1.0961e+06	955656	963355	1.0344e+06	876201	832281	863882	1.06017e+06	1.07921e+06	956330	944882	966720	873196	997198	833147	961367	857249	985636	928621	964316	1.01713e+06	921077	908824	978818	971336	972034	951012	841150	901460	932891	876450
1-Pyrroline	Organoheterocyclic compounds	70.0643	0.912833	3780.61	5294.21	5429.45	4473.37	3911.57	2807.7	1971.54	2381.66	2754.5	3168.3	7166.5	7353.53	6091.05	7920.45	5942.02	6836.7	6781.86	6670.97	5857.88	7016.09	7635.52	7758.96	5956.04	5774.96	6086.55	5438.04	3434.81	4681.98	4954.1	5710.1	3284.89	3223.99	2693.27	3220.2	2887.02	2837.71	2397.35	2195.99	2286.24	2223.33	4155.15	4172.51	4206.5	3860.35	3948.45
PC(14:1(9Z)/16:0)	Lipids and lipid-like molecules	704.514	4.0704	49376.8	35217.5	32846.9	42734.1	37422.9	51302.1	40696.5	36317	36822.6	36741.8	35218.2	46808.9	34456.2	35730.9	36881.5	46318.5	34715.2	49360.2	46053.6	34845	36246.8	41252.4	36811.9	38716.7	36942.7	34792.2	36353.7	36005.8	40177	35999.6	34251.8	34556.9	49166.1	34055.5	49038.6	39421.4	42812.8	36493.4	34968.9	36166.4	32572.7	43355.8	33857	51332.5	35775.6
DGTS 32:5; DGTS(10:0/22:5)	Lipids and lipid-like molecules	702.536	6.41605	1.84126e+06	1.84785e+06	2.23427e+06	2.04306e+06	2.1257e+06	1.90326e+06	1.85893e+06	1.89674e+06	1.88382e+06	1.92486e+06	1.82115e+06	1.84863e+06	1.78212e+06	1.82188e+06	1.78688e+06	2.05013e+06	2.14106e+06	2.04662e+06	1.90493e+06	1.88943e+06	2.06799e+06	1.82096e+06	1.79266e+06	1.83838e+06	1.82907e+06	2.01978e+06	1.89512e+06	1.91625e+06	1.88758e+06	1.97649e+06	1.84037e+06	1.81259e+06	2.06885e+06	1.88156e+06	1.89219e+06	1.83267e+06	1.87662e+06	1.84296e+06	2.02731e+06	1.88035e+06	1.81208e+06	1.9788e+06	2.07463e+06	1.88774e+06	2.07156e+06
PC(15:0/14:1(9Z))	Lipids and lipid-like molecules	690.498	4.62375	19176.6	19633.5	16494.3	18944.4	23157.3	22735.9	21994.6	22191.6	21987.4	19288	18105.6	16515.8	15253.9	20586	15503.3	19417.9	19726.6	22912.2	16895.3	18060	14286.7	19979.1	20783.9	16595.8	20927.2	15960.4	22177.5	15592.7	15672.8	23753.2	15669.7	18532.7	17780.9	18611.9	19405	19119.1	18670.2	17947.7	20655.3	19148	19688.3	19395.7	19274.6	16425.5	20492.8
TG 38:6; TG(12:0/12:3/14:3)	Lipids and lipid-like molecules	677.478	6.99542	69677.3	83807.9	82876.8	74017.6	93766.5	76091.3	70580.1	82677.3	81600.5	78161.7	99375.6	72458.3	93352.9	79780.9	88615.2	79427.3	96295.3	82160.4	77021.9	74176.6	83874.7	61721.1	68828.6	88130.2	81715.7	88041.8	88389.7	80975.6	79789.7	75157.7	65522.5	86145.8	82712	93132	90335.2	82892.3	89470.7	101029	102019	94529	79958.8	85050.2	74199.4	75997.5	74420.6
Maltotetraose	Organic oxygen compounds	667.226	0.91615	1898.23	2769.24	3325.98	4816.67	3632.53	3662.84	3275.67	4096.25	3685.82	3425.52	759.833	723.712	747.175	782.843	782.497	1860.75	4238.59	1207.97	914.006	1183.82	1089.65	1157.15	1124.52	889.523	1062.47	1126.53	740.523	939.782	1420.14	1389.72	593.853	890.167	419.534	619.213	777.53	608.112	595.941	555.342	579.208	648.339	2011.43	1514.17	1682.12	1512.15	1683.02
TG 36:6; TG(12:2/12:2/12:2)	Lipids and lipid-like molecules	649.447	5.92554	49313.6	48221.8	53503.9	55070.4	55071.9	49279.5	48371.1	48270.4	49240.6	50049.7	45375.4	46477.1	54160.5	49097.4	47500.3	47844.3	54595.2	47275.3	47113.9	46230.5	55012	48846.5	51381.6	50227.5	49801.1	49513.5	48818.3	48559.4	50464.6	56190.4	48232.6	49386.4	52003.6	55693.8	50301.4	47572.7	50597.6	50029.9	53423.9	47805.2	49765.7	49164.3	47638.1	44806.2	55407.1
LysoPC 22:6	Lipids and lipid-like molecules	568.336	4.4785	4200.31	3382.37	4958.73	4863.95	2629.06	3575.12	4515.81	7842.08	5022.79	4216.61	18114.7	10463.4	13776.7	20419.2	19030.2	45637.7	49791.2	27555.9	26028.3	30081.3	22765.4	29465.2	16348.3	10991.8	17866.1	13436	9258.9	14633.2	18637.4	17143.3	6998.83	18113.2	6812.93	10085.3	7273.01	15791.8	11319	20660.9	8312.91	14472.8	16261.2	14374.3	14496.1	14088	14286.4
LysoPC 20:2	Lipids and lipid-like molecules	548.369	5.50282	3062.13	2779.94	2673.91	2928.83	2805.5	3013.01	3023.46	2859.79	2927.96	2911.95	3179.17	4139.47	3174.01	8575.36	7987.55	3772.27	2843.18	3309.28	3588.17	2474.59	12089.6	10485.6	7318.82	4562.44	14156.5	6784.88	7492.64	8479.87	5718.35	6693.89	3508.5	3776.73	4402.5	4292.1	3387.33	4089.37	3130.02	6175.22	3144.22	2500.38	3822.22	3582.63	4423.64	6512.86	3444.92
LysoPC 20:4	Lipids and lipid-like molecules	544.338	4.50805	11843.9	9639.23	19150.7	13522.4	7602.59	10577.9	12149.1	11078	12234.3	12490.1	34133.9	34849.9	29771.2	49717.1	44068.3	73568	85357.2	48374.3	43647.4	56067.3	83580.3	94632.6	58157.4	37642	67849.6	49734.4	33873.2	50425.6	61169.1	66565.3	20603.7	33580.5	19199.9	34311.5	15494.2	52627.2	30867.4	47145.4	13190.5	36775.4	40602.2	39486.2	38811.5	39110.3	40186.9
1-Stearoyl-2-hydroxy-sn-glycero-3-phosphocholine	Lipids and lipid-like molecules	524.37	6.3051	90784.6	91355.5	135741	88399.5	55847.2	80982.5	75558.5	63260.4	72070.4	75649	133620	216190	188716	363734	271067	314198	335329	243320	237823	222448	390890	437620	336604	256143	367249	305575	255356	331382	333347	322502	103086	136289	111917	152371	104333	151177	123846	164867	133870	132238	220687	190892	180655	167234	185829
1-O-Hexadecyl-2-O-acetyl-sn-glyceryl-3-phosphorylcholine	Lipids and lipid-like molecules	524.368	5.94518	11561.3	11851.5	12530.2	9551.81	9442.37	10591.8	9997.91	8806.67	11052.7	10321.4	12937.5	16244.2	16436.8	24351.4	22018.3	23072.1	23335.9	16887.8	15099.4	15336.8	24531.3	24238.9	21366.4	19298.2	23062.7	22728.7	18542.2	18855.4	22962.4	22542.8	13184.7	14237.4	12548.1	16518.6	10991.3	17553.4	13774.2	16095.6	12574.5	13502.9	18038	14396.8	16949.7	14635.1	15326.6
Melezitose	Organic oxygen compounds	522.199	0.89565	4557.03	5543.43	5884.15	7868.4	6510.37	7221.85	6241.16	6757.84	6950.42	6149.48	3153.57	2549.48	3157	2256.86	3066.98	6726.09	11285.1	3549.21	3130.14	3747.92	2799.44	2631.15	1979.23	1883.35	1707.42	2307.92	1409.49	1981.03	3539.71	4164.06	565.812	2144.74	1610.05	1071.51	1206.36	1010.5	1287.16	828.959	590.906	1355.22	3807.95	3612.22	3676.14	3221.43	3851.12
1-Oleoyl-sn-glycero-3-phosphocholine	Lipids and lipid-like molecules	522.353	5.22533	15633.8	13142.5	21564.8	14445.8	10341.4	10575.5	10594.8	14308.5	9967.21	12283.1	54335.6	45083.8	32180.7	81136	53355.8	64928.7	94665.4	55184.3	59286	57429.1	135573	106339	73367.8	49038	94593.9	95519.7	53872.2	64257.4	72324	111916	28941.9	32818.5	21734.3	25214.1	20209.9	30743.8	37826.2	44721.6	34110.1	30631.7	48749.3	46039.6	45514.4	44696.8	44907.4
Plasmenyl-PC 18:0; PC(P-14:0/4:0)	Lipids and lipid-like molecules	522.352	5.01405	3824.73	3304.54	4434.73	3929.64	2515.03	3626.34	3215.16	3345.26	3224.27	3274.37	8732.93	10010	7798.81	16931.4	12944.1	14093.6	19187.9	12621.8	13413	15058.8	19984	17308.3	13522.2	8767.63	14080.8	14148.7	8333.57	11252.6	11597.9	17058.3	5081.85	7220.87	4361.24	5756.56	3967.32	7686.27	6504.89	8893.52	4620.46	7504.37	9640.87	9595.96	8376.56	7504.82	9199.46
LysoPC 18:2	Lipids and lipid-like molecules	520.338	4.63133	18761.3	19326.8	35105.5	54286.3	13040.7	17335.6	28731.4	32311.9	15116.8	19510.2	56219.7	40167.3	27837.4	79314.6	54987.6	65577.6	70521.1	62801.2	60902.3	126238	106898	242065	136499	147238	212591	138403	152191	196576	243036	113002	22801	45030.5	25203.4	30044.8	17469.2	32445.3	33079.4	62982.2	35116.1	37394.6	62235.4	64137.5	55806.1	79908.6	79474.6
LysoPC 18:3	Lipids and lipid-like molecules	518.321	4.263	1302.45	1199.2	1644.83	1147.18	1129.66	1215.8	1245.48	1084.33	1008.42	2034.05	1769.83	1783.56	1140.39	3188.8	1641.77	1403.47	1428.49	3614	2001.29	2520.21	3251.04	5208.83	3632.57	2570.64	3176.7	2799.65	4482.67	3442.53	4006.73	4563.35	1065.82	1226.57	984.769	1132.32	1044.36	1504.49	894.411	1709.19	1204.1	2979.8	1854.19	1711.54	3086.15	1725.01	1804.43
Acylcarnitine 25:6	Lipids and lipid-like molecules	514.392	4.70132	26534.3	27143.8	22381	22924.5	22005.3	21377.2	29101.9	28581.4	30469.8	29295.8	27851.9	25752.1	26299.6	20988.3	21157.2	27152	27307.7	24540.3	23204.7	27831.5	22087	26877.5	25523.3	24456.3	29327.2	26972.3	25640.7	30949.4	28440.4	26180.1	26023.9	23776	22141.9	30036.2	31941.5	21135.4	28722.3	29002.5	22793.3	22777.6	22111	20178.1	20460.5	26416.3	23476.9
1-Heptadecanoyl-sn-glycero-3-phosphocholine	Lipids and lipid-like molecules	510.353	5.55077	5385.24	5211.31	6762.81	5743.52	4951.72	4761.97	4033.44	6379.19	3788.77	5201.75	3981.25	5397.03	4743.15	8741.24	5934.8	6428.12	6823.62	6580.62	6597.37	5559.59	10563.8	13284.9	9833.87	9514.66	12885.3	11005.6	9776.19	10893.3	11307.5	10959.5	5666.26	5069.11	5185.74	6544.34	5076.82	6137.23	5489.2	5876.66	5051.84	5190.92	7985	6126.26	6187.88	6656.67	6836.68
N-Octanoylsphingosine-1-phosphate	Nucleosides, nucleotides, and analogues	506.357	5.55635	3113.55	3405.88	3608.91	4001.65	3449.63	3901.54	4466.72	4802.32	4991.22	4678.87	7492.64	5196.75	4755.39	7738.14	6128.52	9236.91	6932.98	7257.19	7464.87	8152.62	4516.65	6515.3	4817.34	5065.03	5600.77	5483.3	5983.95	6995.31	6632.32	7902.78	3590.09	4312.79	3422.15	4387.36	3739.68	4583.11	5322.38	5768.3	5318.56	5264.7	5299.35	4897.07	4891.66	6468.89	6951.74
Raffinose	Organic oxygen compounds	505.173	0.895708	1739.55	2328.76	2559.97	3166.98	2537.29	2613.15	2254.38	2568.16	2591.5	2504.23	1203.25	931.334	1221.95	1018.59	1303.27	2647.55	4248.5	1550.81	1359.14	1600.4	1176.62	1237.02	833.492	888.119	818.296	1001.18	532.743	968.954	1622.13	1781.34	244.829	1003.03	565.031	512.188	454.531	422.461	589.69	360.638	370.272	637.905	1525.69	1450.09	1359.47	1445.6	1470.98
Propanoic acid, 2-[[4-[2-[[(cyclohexylamino)carbonyl](4-cyclohexylbutyl)amino]ethyl]phenyl]thio]-2-methyl-	Lipids and lipid-like molecules	503.331	6.5852	49461	41228.7	30959	30385.7	32342.5	32960.2	44809.6	34987.8	37827.3	28835.4	43107.3	34096.6	32848.7	34327.1	42330.7	48095.8	48776.3	31852.4	28908.6	41348.9	40671.7	30425.5	38750.5	36174.1	49318.5	28259.7	37113.2	36066.6	32830.7	36458.1	29241.9	27811.9	29958.1	44208.6	34421.7	45505.5	35251.3	51762.3	37464.2	52250.3	42378.5	38054.5	40989.8	29530.4	43377.7
Acylcarnitine 24:6	Lipids and lipid-like molecules	500.376	4.34625	16714	16601.9	21600	19192.8	19437.9	18979	23863	22323.6	17612.2	17951.9	21366.6	16522.7	22820.4	18440.1	18454.4	17967.6	17672.2	19194.4	17373.6	21835.9	17016	17138.4	18328.4	17886.9	18423.4	17763.4	18115.2	22580.7	18056.9	17331.3	20087.8	21477.9	19589.3	21108	20036	21142.3	19319.9	18306.5	22284.7	23530.6	16890	17138.5	21283.1	17266.5	19785.8
LysoPC 16:0	Lipids and lipid-like molecules	496.34	5.00078	84144.6	72045.5	123259	74180.9	50449.1	51743.8	72119.5	53494.8	66771	93349.5	210002	368495	287905	684463	489839	467689	581020	504975	530343	463291	1.00383e+06	866222	592959	365329	764773	665402	467751	557109	600620	831578	173891	184289	123526	188159	111347	221817	165491	273227	214294	194014	344378	367543	324548	284580	319198
LysoPC 16:1	Lipids and lipid-like molecules	494.321	4.4214	1522.08	1393.75	1266.84	1327.36	914.506	1057.16	987.661	952.232	1018.26	1079.33	3067.56	3667.37	3286.09	7299.52	6508.16	4179.82	3962.78	5001.91	4924.62	4767.53	10537	5097.52	5462.45	2666.66	5611.33	6638.38	3802.64	3971.44	3552.19	8327.36	3304.4	3014.1	2864.97	3694.62	2019.7	4168.33	3335.61	4230.93	3171.36	4324.73	3308.63	3614.34	3537.95	3635.07	3936.82
Plasmenyl-PE 18:0; PE(P-15:0/3:0)	Lipids and lipid-like molecules	480.306	4.99235	15388	14935.7	23410.6	17602.7	10784.7	11363.1	13128.9	10402.2	12374.2	17813.8	21832.3	34248	36051.8	61413.1	39003.6	44637	33395.9	63579.2	72652.2	66046.7	121115	75391.6	61290.1	34163.5	79531	75154.1	52001.6	55378	52650.4	103544	30433.2	26369.5	19683.2	19816.7	22149.4	24202.1	20627.7	36003.9	29863.5	30109.6	42145.3	40300.6	39900.4	35216.3	41053.1
Acylcarnitine 22:6	Lipids and lipid-like molecules	472.345	3.81402	5067.11	7290.31	6721.71	5742.35	6506.57	6480.01	6306.29	7123.15	5972.34	5839.52	4243.5	5985.05	4851.03	5676.55	8493.56	7031.62	9214.08	7236.05	5160.91	5348.31	6318.77	8134	5406.39	7989.23	5305.42	7999.24	5961.74	8979.53	5919.76	5374.56	6124.43	5432.24	5937.8	5726.31	5956.29	6300.45	6795.01	7182.88	6934.46	6410.24	9962.97	9367.04	6045.12	7032.32	10154.9
1-Palmitoyl-2-hydroxy-sn-glycero-3-phosphoethanolamine	Lipids and lipid-like molecules	454.291	4.7885	12961.2	15004.8	20683.3	17292.4	9645.85	10528.8	16431.4	12370.3	15397.4	19250.5	22513.4	30206.6	26553.3	52830.3	33732.5	43569	38247.2	60033.9	65332	60484.8	116594	71560	59074	46359.7	78612.6	75589	52505.9	58343.1	63773.2	93161.1	28378.3	25928.9	19634.2	21189	21996.9	27050.2	19877.1	41046.5	28559.9	33178.9	37718.5	39678.5	38501.7	37470.5	37175.9
2,3-Diacetoxypropyl stearate	Lipids and lipid-like molecules	443.333	6.60558	436735	405439	444126	479280	522937	439953	573654	486622	487091	480960	548898	442913	490815	457140	522381	506994	502710	447502	461138	496924	408141	463238	478746	514713	469375	551331	421460	469690	466917	512737	431198	491895	453046	512187	524869	455824	499774	391673	485324	459643	490023	416414	538526	434265	422126
Stearoyl-L-carnitine	Lipids and lipid-like molecules	428.371	4.63545	5692.27	2801.08	4707.32	2889.67	2342.05	1915.31	3624.1	2768.07	3567.27	4125.19	57173.4	5746.52	54798.1	9196.61	8421.4	12094.1	10918	9074.92	9233.44	11379.2	6458.09	4835.79	4355.66	8519.19	7808.23	6750.53	6671.03	6298.35	7632.96	5517.8	6519.64	3888.44	4404.8	6077.29	2371.95	9141.4	7231.98	7384.83	4400.63	4699.4	8010.22	8593.83	7691.93	7987.18	7789.55
Oleoyl-L-carnitine	Lipids and lipid-like molecules	426.355	4.26182	6993.7	2537.03	5585.81	3049.52	2153.11	1570.77	2257.54	1962.47	1619.42	2792.22	106757	4181.23	124273	7544.34	5433.65	6455.84	5768.66	8291.72	6812.42	9102.05	4527.25	2339.3	2465.05	4891.37	4043.26	4141.57	2755.98	2970.82	3054.66	3462.86	5652.22	2709.08	3005.86	5380.26	1747.12	6898.9	4180.82	7339.34	7648.56	2377.01	8923.36	8816.66	8032.45	7391.68	8970.78
2-acetoxy-4-pentadecylbenzoic acid	Benzenoids	413.263	0.76175	1485.2	1530.53	1543.46	1142.85	1317.61	1558.05	1479.6	1508.06	1583.13	1487.46	1227.25	979.717	1252.5	994.737	1023.15	1233.56	868.821	969.576	860.489	825.71	841.017	698.078	608.314	689.607	903.192	595.17	655.995	620.971	640.345	699.085	1680.58	1666.15	1571.93	1542.19	1751.12	1516.55	1516.38	1700.38	1572.67	1703.53	1303.15	1533.05	1346.95	1334.41	1322.28
Palmitoylcarnitine	Lipids and lipid-like molecules	400.34	4.16375	10459.9	4923.88	6592.74	4753.84	3688.98	4922.8	4222.19	4011.18	4756.5	5936.59	149794	7338.24	153128	11415.3	11027.4	14607.1	13239	17001.5	14957.3	19802.5	9602.08	7230.39	7330.14	9588.79	11030.1	10441.5	7352.17	7376.3	8998.48	9682.14	13941	6555.55	7194.14	9738.45	5110.97	27911	18196.1	14604.1	10872.3	11181.8	14359.9	14054.5	13605.7	14015.1	14531.5
Acylcarnitine 16:1	Lipids and lipid-like molecules	398.308	4.0596	5403.13	5525	5294.89	5679.12	7097.17	6362.64	5450.24	5311.41	5109.06	5016.58	8891.34	5813.63	10958.6	5047.14	4639.61	5414.04	5141.19	5055.3	5888.16	6233.45	4773.41	10704	5052.46	6307.94	4689.1	4891.93	6100.44	4736.06	5299.3	5434.54	5027.16	5045.19	5706.11	5112.93	5631	5044.26	5390.87	5654.43	5293.77	5528.4	5322.39	5282.83	4855.43	5186.5	5088.13
Dioctyl phthalate	Unknown	391.282	8.194	6176.79	4608.43	3214.55	4096.24	4564.49	6194.57	5453.51	3100.54	4034.12	3072.1	3786.03	5103.44	4183.22	3770.47	3729.71	2792.78	6046.51	5538.42	5709.66	3929.55	5957.64	6023.74	5991.63	5809.04	5748.95	5683.7	6110.65	6631.52	6669.84	5640.72	4976.67	4460.91	5684.47	6038.13	4646.42	3829.23	4865.49	4736.98	6099.83	3321.88	6497.58	4666.17	3747.37	4363.1	3339.1
Octaethylene glycol	Organic oxygen compounds	388.253	2.6971	34579.2	35903	34762.1	40254.7	38657.9	40685.3	34937.6	33773.7	36906.5	36200.3	36815.9	39397.6	33225.7	38243.5	40834.7	34103.3	36119.1	35917.3	40849.1	35847.1	34933.1	39248.9	38349.4	38479.8	38011.2	37768.1	39699	39227	40565.1	37338	31004.5	31753.3	33049.9	38771.1	37917.9	38338.6	34460.5	35872.1	35880.7	36137.5	38448.6	31300.6	32254.3	37949.5	39684.2
Acylcarnitine 14:0	Lipids and lipid-like molecules	372.315	3.83513	5007.85	4807.43	4990.14	4786.96	3941.52	4866.9	4868.2	4982.49	4371.8	4910.36	15862.5	4848.29	16736.5	5380.13	10537.7	7498.17	6737.38	5829.86	8738.53	5921.94	7058.15	6589.76	4836.48	5221.54	5258.75	4520.05	5829.81	5089.34	4854.11	4685.84	880.714	4714.89	4476.02	5007.43	4867.05	5562.1	4608.72	8319.45	7715.19	4680.57	5434.68	8681.54	7868.29	5285.13	6486.37
Cholesterol	Lipids and lipid-like molecules	369.35	7.48088	194228	135932	146260	58227.2	154804	261352	275745	175168	171480	318582	237497	113312	119391	122476	120520	201830	97552.8	157237	111681	125236	155450	121902	215021	215787	57325.1	225343	186679	189600	69794.4	131649	171327	204147	249240	202127	204402	104684	136656	199584	160182	252725	110097	180299	166411	182244	163159
Gerberinol	Phenylpropanoids and polyketides	365.104	0.881617	11961.6	16871.7	18983.7	19174.3	17215.6	16775.9	15336.1	17549.5	18123.9	21134.4	9194.88	5193.11	8426.65	6027.19	7680.85	13080.1	15185.7	8636.94	9153.85	9454.45	3194.57	3684.45	3292.32	3216.89	3162.12	3093.38	2650.63	3311.14	4624.78	4907.55	4681.94	9661.19	12411.6	7542.93	6507.1	7367.97	7514.1	10236.9	9863	8287.24	11525.8	11345.5	11345.5	11098.4	12798
Trehalose	Organic oxygen compounds	360.148	0.8828	7438.28	8920.52	9722.18	10908.1	10831.3	8707.86	8481.53	8311.29	8788.37	8324.65	6905.22	6286.61	6048.68	5523.24	6200.4	14818.1	19502.8	9212.7	10773.8	9616.4	7509.97	8947.07	7119.21	7675.37	6832.45	6245.1	5454.22	7083.13	10820.7	9794.76	1999.29	3934.89	4199.66	3095.47	3057.5	2880.98	2723.7	2543.7	2515.51	3146.82	6929.95	6940.45	6650.75	6617.3	7230.12
Docosatrienoic acid	Lipids and lipid-like molecules	352.319	6.351	10238.5	14859.7	11817.6	11717.4	20957.1	20228.7	17526.4	18312.3	22588.3	12455.5	14661.5	16093.2	16788.9	10796.8	24728.6	14097.6	15362.5	16446.7	18092.3	14940.2	10214	10472.6	12004.6	11593.1	13546.2	17893.9	8402.75	11219.6	20439.3	21424.6	24721.5	22325.6	11682.4	29425.1	44337.8	21431.8	24880.9	27929.9	34567.6	16258.6	40995.3	41682.2	42029.6	42333.1	45855
Heptaethylene glycol	Organic oxygen compounds	344.227	2.65587	27868.4	26395.2	24922.9	27071.4	28222.8	33160.1	26765.5	28093.3	26968.3	30703.6	27382.3	27578.8	28371.9	26591.2	29077.9	23150.5	24882.8	26194.1	28712.6	26868.7	29673.6	28218.9	26999	29328	26872.4	28585.1	27731.2	30005.1	28927.4	28472.5	25193.6	27835.7	27221.7	27382.7	26726.3	27391.8	26640.1	27613.4	24502.2	25024.6	29794.5	24252.7	27766.5	26590.3	28161
CocamidopropylBetaine	Unknown	343.291	3.65651	3902.33	4883.65	6245.58	3117.24	4283.5	4811.76	5043.3	4960.43	3621.14	6192.44	5839.96	4798.62	4555.09	3337.64	6108	8608.39	6858.9	7975.13	4381.44	5029.3	5239.79	6677.94	4650.25	3177.08	4894.78	6403.23	3670.31	5255.92	4141.06	10513.4	5054.25	3585.87	8056.73	5704.38	4364.1	6343.11	7562.42	6279.96	7966.03	3824.54	6793.69	5446.54	5884.49	5055.98	7225.1
Erucamide	Unknown	338.341	8.69	33025.8	56982.1	42787	33156.4	122862	128524	267384	125857	217929	49956	111435	125790	95016.3	38511.8	242092	106004	39199.1	108898	71894.4	81285.7	64116.1	39789	44866.5	36565.6	85058.3	105318	59779.1	48688.4	210891	104249	108957	208824	23701.4	183494	458323	79236.8	105640	207025	70877.3	49276.7	200982	123167	197279	226889	208542
Zotepine	Unknown	332.093	0.912267	1401	1770.9	2080.7	1641.55	1371.16	2443.78	2189.13	2823.91	2255.5	2851.8	2450.67	2348.76	2539.87	2812.66	3239.75	1800.41	1461.24	2687.39	2258.72	2824.73	1971.09	1584.95	1615.35	1741.27	1743.67	1895.59	1665.82	1816.76	1795.42	2337.06	2003.22	2279.3	1844.58	2862.63	2002.27	3387.53	2926.38	2170.87	2134.58	2584.08	2885.4	2749.96	2842.07	2948.62	3037.61
Glycerol 1-hexadecanoate	Lipids and lipid-like molecules	331.282	6.85396	10537.4	7424.34	13546	6595.57	6872.66	8363.46	8839.83	6232.55	7490.54	10555	10502.5	7358.97	9620.18	10404.4	9073.98	5529.72	11943.3	8995.38	9955.39	13023	8760.3	9309.72	8351.12	8643.18	2591.88	8884.76	6885.29	4461.51	6107.98	6027.9	12293.5	9991.87	9541.49	13601.5	6363.01	8043.46	7865.24	13216.4	9875.85	9470.85	19127.3	20699.9	22808	14455.5	14472.3
Acylcarnitine 11:0	Lipids and lipid-like molecules	330.262	3.68603	4774.96	4499.37	4439.97	5283.93	4972.04	4937.82	5317.37	4722.34	5157.37	5028.85	4519.67	4320.24	4205.49	4188.95	5006.48	4366.1	5003.53	4339.25	4701.88	5305.67	4094.08	5179.39	4382.4	4285.2	4754.26	4719.61	4702.91	5065.65	4557.92	4464.75	4580.22	4934.22	4868.25	4746.84	4714.57	4508.8	4641.96	4754.46	5546.8	4837.75	4447.36	4739.8	4428.89	4564.42	4982.67
13[(2R,3S)-3-Pentyloxiranyl]-8Z-tridecenoic acid	Unknown	325.269	7.13397	21730	24876.5	23532.7	28042.9	18305	17673.7	26444.7	20081.9	24103	20929.7	23233.1	24990.6	22869.8	18498.1	21405	25270.8	20168.8	20131.7	17243.5	22622.3	18916.3	20642	25855.3	21711.3	23820.2	18832.6	21123.2	18790.7	25386	22290.1	23197	26942.5	22491.6	20254.7	25729.4	24993.6	23763	21982.3	20403.8	23427.5	21868.9	18878.6	21798.9	21844.3	17304.2
N4-Acetylsulfamethazine	Sulfadiazine	321.093	3.00602	1774.5	1980.79	1900.41	1820.3	1642.3	1285.59	1701.95	1797.35	1628.37	1455.02	1750.92	2007.44	2451.23	1791.08	1489.72	1530.45	1663.21	1555.22	1587.01	1430.95	1912.28	1704.48	1732.22	1580.39	1819.46	1555.5	1563.28	1458.75	1430.01	1705.34	1751.49	2040.25	1622.35	1923.59	1912.83	1857.56	1712.27	1701.97	2513.39	1568.82	1847.35	1608.47	1420.07	1567.93	1718.75
Ormosanine	Alkaloids and derivatives	318.299	3.4903	9401.84	11799.6	15857.3	15220.7	12350.2	13077.7	10309.2	16849	11936.7	14590.1	4030.71	4379.2	4405.22	3855.1	4571.4	4230.32	4063.2	3946.79	4598.75	4278.54	1910.26	2050.4	2040.36	1770	1906.86	1809.76	1876.63	1784.09	1699.76	1918.58	16494.2	6445.97	6172.37	6093.19	5898.24	14083.4	9669.16	5373.35	4779.45	5542.6	7063.84	7200.91	7053.52	7035.82	7670.39
(-)-N-Acetylneuraminic acid	Organic oxygen compounds	310.112	0.913817	2424.16	2852.06	3070.46	2742.26	2604.65	3694.08	3426.22	3753.57	3485.45	3538.13	4801.05	5935.36	5500.07	7117.75	7013.37	4951.59	5173.62	7719.58	7413.03	8477.94	9834.3	9026.25	8368.32	9682.67	9040.51	9707.07	8436.7	8674.48	9793.47	11541.1	2982.13	2951.89	2638.66	3821.61	2839.9	4303.13	3903.32	2577.09	2470.36	3139.4	5313.67	5099.17	4687.49	4682.81	5202.87
cis-5,8,11,14-Eicosatetraenoic acid	Lipids and lipid-like molecules	305.246	6.7041	18794.1	21562.7	30064.8	25801.7	14894.4	21043.6	22178.6	21119.6	22907.8	22490.5	30718.1	40727.6	40722.5	61640.9	58165.7	57411.1	63403.9	54845	47746.4	54874.1	68567.3	63070.7	52097.8	44973.8	61511.3	74772.7	46530.4	51084.4	56513.4	70538	28057.3	31998	27876.6	32940.2	25102.4	42887.2	35715.6	38692.1	34636.1	32411.1	40297.9	43135.8	37832.4	37032.7	41019.2
1-Methylene-5.alpha.-androstan-3.alpha.-ol-17-one	Lipids and lipid-like molecules	303.23	5.05612	1089.59	4050.89	3217.46	1983.42	1976.44	3567.26	1172.16	2029.4	1674.42	4194.36	1878.2	1206.72	1886.93	1774.37	1556.04	1993.85	1895.06	940.504	2093.26	2339.66	2119.99	3478.28	3117.32	2782.5	4558.09	3269.68	2137.67	3303.33	2936.27	2320.91	4854.5	2217.81	2251.01	3266.87	2201.47	2007.13	1615.36	4183.9	1445.87	2381.15	2009.99	3073.17	1687.79	3055.83	2841.19
D-erythro-Sphinganine	Organic nitrogen compounds	302.304	3.71453	13827.1	22414.5	35946.1	34038.9	31443	21554.5	16314.2	33425.6	17744	20107.8	7756.64	6789.66	9028.77	11091.2	9557.54	8114.7	11068.4	6374.91	9011.33	7169.49	7736.9	7271.34	5646.44	7180.76	8226	5241.61	5973.5	7153	4912.88	3766	10283.3	9456.26	9287.43	8257.04	7672.54	10965.6	8622.61	11216.2	12206.4	7229.91	13373.7	13363.2	13626.8	12748.2	14641.5
Palmitoyl ethanolamide	Organic acids and derivatives	300.288	6.18635	3699.78	3258.67	4301.59	3836.72	2628.18	3592.88	3899.17	4808.87	6055.99	5099.87	10183.9	5277.35	11465.3	6231.16	5683.63	18795.5	25251.1	7548.34	4952.51	7415.66	5413.61	4250.31	4213.61	4262.42	4528.22	4837.95	3214.49	4623.8	4490.8	4767.02	5269.93	5040.79	3675.5	7257.96	2841.43	11628.5	8239.66	4742.3	3057.73	5463.43	6191.9	6423.47	6011.93	5926.78	6306.55
C18_Sphingosine	Unknown	300.288	3.80058	2405.09	3579.41	3708.58	3631.54	2854.83	3171.42	2978.14	3247.53	3747.04	3696.55	5048.8	4213.46	6141.19	9002.23	10255.7	8030.27	9457.48	5844.07	4531.48	5268.71	7272.92	5532.19	4759.03	5340.19	5922.01	6371.79	4995.65	6079.39	6941.39	6650.42	5489.37	3287.68	4054.63	6024.61	2485.82	7031.87	4256.56	4709.55	3734.31	3302.63	5377.28	5063.48	6084.36	5805.01	5616.73
Lauroyl diethanolamide	Lipids and lipid-like molecules	288.252	4.29783	1370.84	1411.33	1495.35	1017.48	1907.03	1414.79	1156.94	1365.23	1581.98	1403.85	1715.45	836.953	1504.09	1377.88	402.148	1486.31	1256.65	1466.08	1506.01	1085.22	1658.27	1238.69	1448.71	1416.46	1305.03	1366.84	883.799	1549.39	1260.86	1340.73	1809.71	1333.12	1237.86	1983.75	1680.97	1571.88	1056.06	5354.78	1489.65	1413.3	1497.01	1353.17	1753.65	1846.85	1674.77
Heptadecasphinganine	Unknown	288.289	3.56463	449797	731429	1.09104e+06	1.123e+06	910338	785666	591718	1.10009e+06	681266	833686	85282.1	66406.8	63014.9	56388.6	111444	73893.5	57157.1	50935.6	57287.7	74822.7	56279.8	73300.5	48460.7	66415.6	99657.3	86333.6	71103.3	93617.5	103105	63151.1	74849.4	59121.5	73473.7	64918.3	61379.5	56365.9	61267.2	61641.4	48549.9	63342.7	238049	230570	237620	231045	242844
9-Hydroxybenzo[a]pyrene-4,5-oxide	Benzenoids	285.092	0.755025	3432.18	3334.21	5609.77	6736.54	5157.69	1230.51	978.29	1146.54	1688.67	2014.75	1359.92	706.622	1037.64	1083.31	983.107	1354.97	1361.41	813.168	667.482	836.483	422.711	608.168	550.586	683.918	481.038	498.823	569.826	472.847	428.753	361.522	571.92	706.967	582.231	701.258	482.744	881.675	776.935	554.801	686.762	514.258	1439.78	1653.48	1498.55	1463.1	1149.99
Stearamide	Lipids and lipid-like molecules	284.293	7.59768	3511.22	3208.72	3486.87	4689.53	5187.34	3812.06	3818.54	3218.79	3676.26	4041.98	5826.51	7713.64	7069.22	3937.22	6339.92	3679.87	7056.48	5810.55	5752.65	6960.36	4659.69	3922.41	4627.32	5392.49	6034.81	5367.93	5443.64	4019.49	4430.83	5075.37	8619.92	3725.78	4628.11	6962.51	5141.24	8603.17	6957.41	8407.48	7909.08	6297.52	20105.5	16669.3	21886.3	18039.2	22117.8
trans-Vaccenic acid	Lipids and lipid-like molecules	283.261	7.46897	3193.67	4073.13	7089.85	9389.4	4496.12	3889.54	3337.71	3878.64	9692.67	8599.88	5238.69	5446.59	5740.53	7320.01	10240.1	6931.15	13537.9	7845.97	12470.2	9242.42	8465.03	7643.87	7047.07	4512.94	10426.1	8595.27	3181.55	11770.4	6076.98	9604	3899.36	4468.16	4415.25	10923.3	12426.8	11184.3	5109.01	6471.2	4251.57	7776.35	6028.68	8939.7	9711.94	5461.2	6142.62
Hexaethylene glycol	Unknown	283.174	2.61252	22252	23333.6	22479.7	20638.4	21996.2	22384	20948.1	22039.6	21938.9	23542.9	20116.6	21687.6	28813.3	19003.7	22350.5	19839	21602.7	21225.5	22077.7	21631.1	22990.8	22091.5	20659	22466.3	19210.6	23293.7	21201.7	22345.8	20817.1	21384.7	21689	24002.3	21280.8	20667.1	20432.9	22569.7	21725.2	20711.4	19485.3	20015.3	23171.4	23816.9	21712.2	22126.2	23594.6
Oleamide	Lipids and lipid-like molecules	282.278	6.83778	38131.9	53517.6	54029.8	90826.3	96049.2	125306	148462	66593.1	103362	91886.2	221329	246762	180915	120164	305620	90679.3	156313	101058	171386	198347	67925.1	102632	139374	99109.6	152783	91736.1	77269.6	97498.3	100376	69557.4	276819	112996	204316	244730	155678	431639	425383	294346	236717	319945	706935	728407	760844	668469	735758
Linoleic acid	Lipids and lipid-like molecules	281.246	6.85875	15369.3	17034.8	23584	21618.8	14750.6	21476.9	12818.6	16304	16330.5	20632.6	16554.9	14813.4	17920.6	18819.1	21093.4	28769.2	18552.5	20646.5	22735.7	22537.9	22456.4	32081.4	36303.9	15938.1	26719.1	28344	16841.2	26268.8	24757.8	29586.5	12492.2	17080.5	16495.7	24614.5	19155.7	15350.2	19835	23043	18054.3	18768	17262.5	21389.4	20806	18524	22801.7
Dibutyl phthalate	Benzenoids	279.159	5.44003	501299	498931	509837	464551	483372	466378	467274	454264	471683	438226	452987	500981	478038	458263	492670	515871	458461	473161	467071	469481	460749	458221	506505	498815	464468	482484	463571	473590	472554	464674	454415	462725	508435	502070	513717	509469	498101	479237	659591	467031	491241	490266	481089	493231	510196
Phenylbenzimidazolesulfonic acid	Organoheterocyclic compounds	275.047	2.61745	2775.26	2717.66	2720.44	2769.22	2962.47	2898.06	3032.56	2771.04	2869.64	2614.45	2882.11	2688.97	3031.33	2672.24	2816.58	2683.65	2849.78	2952.72	2612.02	2951.75	2829.58	2800.87	2832.7	2710.75	2560.15	2991.01	2700.23	2777.93	2535.95	2654.48	2994.93	2816.14	2788.06	2866.58	2736.26	2740.4	2648.48	2575.73	4285.15	2573.23	2716.17	3031.28	3044.02	2686.45	2749.34
Myristoyl ethanolamide	Organic nitrogen compounds	272.257	3.8113	3476.94	3436.7	3369.2	3177.11	5141.62	3566.38	3691.99	3492.23	4063.22	3856.19	3907.39	3733.98	3736.62	3648.69	3923.36	4038.99	3888.56	4835.55	3589.36	3797.94	4283.07	4521.56	3940.56	4123.48	4104.04	3916.19	3896.98	4516.77	3776.09	3834.6	4279.62	3905.79	4217.79	3937.12	3697.55	4201.13	4020.59	4086.88	3808.32	4214.37	4360.77	3587.17	3821.18	3854.07	3327.03
Octadecylamine	Organonitrogen compounds	270.314	4.48635	5627.74	4071.92	4261.71	3941.9	3891.11	4554.13	4049.36	4655.45	3811.72	4808.52	3763.13	3559.33	4227	3366.95	3350.95	4197.28	4082.11	6530.28	3638.23	3578.25	4028.08	3586.76	4363.17	3588.64	4597.73	3071.3	3733.18	3463.17	3979.39	3086.63	4583.4	5030.48	5242.92	3131.17	4674.64	3141.17	3026.75	4137.03	4656.26	4375.84	3614.09	3368.98	3562	3590.56	3604.93
Antazoline	Benzenoids	266.171	3.45725	8378.36	11495.7	4909.58	6054.33	7168.19	5081.35	6082.79	4090.82	4334.64	6538.69	7017.31	9566.06	7113.47	6881.68	7581.09	4855.87	4919.24	6561.31	6976.66	7293.44	4913.32	6497.82	5507.31	5779.33	5398.13	7627.21	3413.43	4630.89	4584.25	7791.53	7250.01	4668.49	7392.72	12722.1	6119.34	8217.69	6748.6	7964.89	12052.5	6138.19	15943.4	14106.5	14141.7	14288.4	14940.5
3-Deazaneplanocin A	Unknown	263.11	0.756083	5607.26	6505.53	11328.4	11972.1	10079.1	1788.51	1444.33	2117.79	2402.76	3591.5	2223.09	1228.03	1906.73	1615.94	1736.75	2932.92	2342.95	1506.44	1204.03	1460.22	472.643	500.79	349.037	613.117	631.965	571.217	798.747	878.22	1230.66	700.917	880.12	846.818	785.702	1490.76	987.005	1089.15	1133.4	738.586	1053.25	703.318	2687.75	2283.33	2659.48	2446.6	2715.95
O-(4-Hydroxybenzoyl)tropine	Unknown	262.143	3.96297	850.59	957.527	830.095	742.123	931.465	1009.13	929.134	506.038	978.797	1043.09	1111.31	1129.41	1564.62	928.96	943.768	816.781	844.543	1020.17	741.897	851.152	1207.48	959.823	549.976	732.739	943.434	517.247	667.478	664.481	1071.08	1334.22	981.883	802.571	866.622	846.179	670.02	1230.06	992.813	722.188	1006.09	1073.06	1520.27	2014.08	1552.29	1677.98	1338.81
Glucose 6-phosphate	Organic oxygen compounds	261.036	0.863367	743.734	1235.78	1871.72	2126.7	1979.89	1183.86	932.189	1185.97	1110.61	1453.35	1449.05	1432.25	1462.04	1869.05	1759.7	2680.9	3999.5	2064.25	1777.41	1951.31	2011.91	1418.25	1545.94	1090.3	1434.34	1472.07	1103.72	1382.84	1860.54	2136.94	931.521	1764.34	1203.83	1555.12	1003.65	1603.43	1538.16	1033.89	1111.71	1231.75	1693.59	1808.96	1745.52	1457.03	1768.46
Gln-Asn	Organic acids and derivatives	261.129	2.5524	2437.14	2216.8	2323.58	2513.67	2131.36	2107.15	1876.54	2469.26	2911.88	4085.92	2192.35	1927.86	4567.44	1926.18	1594.01	1407.96	1592.58	1435.65	1196.49	1241.22	2220.75	2310.9	2147.57	2537.58	1696.45	2003.36	1953.73	1926.59	1458.8	1707.34	2531.51	2481.39	2293.12	2330.38	2293.18	2206.39	1580.83	1779.01	2042	1928.77	2833.61	2102.91	1934.05	2006.97	2040
sn-Glycero-3-phosphocholine	Lipids and lipid-like molecules	258.109	0.8443	6577.6	9407.89	10320.5	9607.44	6291.08	9195.44	8597.02	9556.21	9599.37	9302.08	6516.08	3069.39	9147.36	3138.39	4533.6	5877.65	8454.42	4676.18	2963.01	3223.42	1605.96	1862.83	956.519	1483.9	1804.92	1415.73	1151.74	1279.89	1894.33	1637.06	7320.92	11259.7	6895.69	8987.08	7596.35	15022.6	11002.2	9199.27	6342.36	10441.2	7396.32	6652.11	6511.47	6144.28	7156
Palmitamide	Lipids and lipid-like molecules	256.262	6.61503	26088.4	30173.2	27097.7	36090.4	46844.7	37580.9	46448.8	28751.4	38434.5	43103.9	60395.9	59378.8	68332.2	39629.4	68280.2	29929.5	45384	38833.2	40421.4	53731.7	30919.4	36603.1	48482.9	40598.2	48054.6	41899.5	31975.2	37325.1	36224.8	38149.6	84675.2	39305.4	65104.5	78920.8	55428.5	85687.9	82134.6	78936	80107.2	67130.7	151469	148184	141403	131865	143814
(3S,4S,6R,7S)-1,10-Bisaboladiene-3,4-diol	Lipids and lipid-like molecules	256.226	4.20613	5236.27	9420.71	4715	5802.19	6548.77	5526.38	6041.98	4311.93	4878.5	8195.38	7058.84	6445.53	6828.93	7118.9	7799.24	6678.84	7293.14	7797.32	7248.05	6886.13	6278.74	7325.56	5571.77	5781	6256.26	8298.29	2607.18	4638.31	5727.83	7790.89	6949.42	5643.61	6626.11	10897.4	6811.65	9393.42	7729.06	9416.27	12867.7	6810.69	16277	15173.8	15421.5	15553.5	16649
N-Methylbentazon	Unknown	255.085	2.95425	3337.79	2812.78	3046.49	3200.4	2913.21	3337.05	2877.38	3240.17	2995.23	3291.67	3207.9	3273.09	3223.13	3222.02	2898.66	2803.9	2843.33	3029.09	2523.61	2716.41	2727.25	3169.91	3970.75	3202.18	2967.43	2991.75	2628.81	3008.75	2712.62	2712.04	3365.7	2845.88	2910.65	3028.29	2915.82	2789.86	3090.74	3073.18	4830.22	2991.13	2726.48	5528.51	3386.03	2965.58	3120.96
O-Desmethyl-cis-tramadol	Unknown	250.177	3.75932	17466.7	28814.2	15428.5	17381.6	21468.8	16964.7	17416.5	14486.2	14298.5	23998	26102.1	25546.2	27056	21565.6	27256.1	22810.8	24358.6	23648.8	21939.7	21230.3	21547.7	24441.1	20271.1	19064.2	17646.1	24367	8595.03	13997.3	17472.7	25340.1	27553	23441.1	23158	36734.6	20054.4	30088.3	24986.6	32350.9	39886.7	19723.7	53067.8	51686.6	50684.8	49497.2	53092.4
Gln-Cys	Organic acids and derivatives	250.085	3.34219	1588.85	1341.74	1401.21	1520.12	1260.56	1504.93	1305.51	1558.15	1439.54	1933.55	1787.97	1321.83	1187.29	1271.05	1492.39	1169.18	1222.69	1277.92	1366.87	1396.2	1179.44	1294.17	1616.66	1389.82	1451.54	1380.42	1193.53	1220.92	1191.61	1367.13	1374.15	1390.45	1520.28	1357.21	1498.3	1304.62	1338.82	1337.26	2023.88	1428.13	1297.07	1304.78	1492.39	1448.23	1791.27
1-Hydroxy-6-methoxypyrene	Benzenoids	249.095	0.753158	1450.85	1645.73	2920.12	3399.73	2539.52	476.343	315.508	697.594	678.406	771.332	875.706	488.09	998.884	679.548	742.605	1523.61	1627.52	748.213	521.592	735.173	433.241	415.638	415.613	422.093	464.896	415.507	397.857	469.515	533.993	448.462	555.453	567.14	575.12	595.112	613.41	608.058	668.449	617.944	614.364	485.715	788.325	755.061	675.534	545.251	812.133
Acylcarnitine 5:0	Lipids and lipid-like molecules	246.169	2.67662	2178.65	2472.33	3591.88	3832.78	4244.4	1043.57	1404.26	1107.69	1844.64	2697.51	2125.19	1920.6	2284.97	1998.37	2118.29	2016.24	2090.34	1807.98	1862.97	1889.4	1075.2	1704.09	1870.84	2749.23	2371.66	1949.88	1652.91	2073.25	2047.05	1423.23	978.608	1089.69	1354.57	729.881	1185.43	1399.43	874.763	989.406	1232.93	1104.26	2151.61	1723.24	1885.69	1753.67	1974.51
Methyl dihydrojasmonate	Lipids and lipid-like molecules	244.189	7.32008	41803.9	39777.3	45536.4	36765	131904	23278	40121.2	20698.5	47010.5	33749.9	85329.6	67009.3	120075	88102.5	94915.1	38372.5	88001.1	56505.7	48705.2	104701	28058.6	15921	33098.3	103857	48105.5	40347.2	27322.2	34490.3	27744.6	79167.4	52793.5	58284.9	26629.9	101096	53096.7	71657.4	51537.1	84303.7	110328	50190.6	228852	162498	224084	140141	219566
Methyl jasmonate	Unknown	242.174	7.20778	1048.01	1023.06	992.25	1775.87	2917.49	1556.48	1479.55	1014.37	1376.23	1578.31	1710.73	2226.05	2455.77	2151.65	2426.15	1194.78	3031.32	1978.51	1760.12	2317.2	1067.76	1202.7	1076.92	3021.59	1094.28	1543.66	1098.71	865.039	1236.17	1708.27	1389.07	1229.34	899.152	2671.93	1214.16	1448.1	1454.61	2231.62	3096.13	1246.12	5655.88	5574.97	4047.17	3910.55	5466.6
Cystine	Organic acids and derivatives	241.029	0.802533	798.843	1247.24	1367.18	1139.84	1066.76	1184.36	865.725	1043.02	1107.96	1225.67	2008.21	2067.13	2011.2	2497.17	1934.04	2003.93	2186.83	1878.75	1839.21	2311.93	1360.2	1874.01	1895.62	1725.07	1651.03	1518.02	1739.3	2716.19	2610.45	2107.88	352.497	551.132	466.151	494.638	566.872	485.929	611.206	504.374	535.82	515.298	1299.71	1257.68	1198.21	1064.01	1359.4
L-Anserine	Organic acids and derivatives	241.128	0.754667	21733.6	25383.6	39708.7	47756.4	44196	6255.9	5279.26	5088.53	7972.91	10549.9	8997.34	6992.25	8340.07	8051.92	8334.92	13773.2	17269.6	7779.22	7049.99	8208.16	3368.09	4282.32	2880.66	6181.4	6916.62	4579.16	7424.71	9448.67	13162.3	6112.51	2465.65	2853.5	2873.58	3889.41	2697.68	3008.79	3583.49	2504.54	3003.67	2062.84	9917.09	10025.9	9128.09	9104.06	9103.41
3,4,5-Trimethoxycinnamic acid	Phenylpropanoids and polyketides	239.089	0.76175	2730.74	4414.45	4522.31	7234.77	4514.28	4271.61	4469.44	4453.64	4593.15	4340.63	7883.11	3323.95	4762.89	5137.12	3753.31	3711.13	3265.11	2948.56	3833.56	3744.53	2979.52	2770.11	3055.23	3177.98	2791.06	1975.08	2499.27	2552.98	2824.83	2837.88	5176.4	5425.75	4520.48	4739.38	5279.13	5279.44	4432.06	4588.28	4692.25	5710.9	4305.48	4828.57	3698.3	3874.67	7796.6
Isobutyryl-L-carnitine	Lipids and lipid-like molecules	232.153	2.52365	3260.01	3727.88	5066.43	6312.26	5253.55	1307.64	458.985	766.06	1554.56	2164.23	4109.97	2043.88	3598.8	2668.24	2480.03	2231.05	2422.97	2061.22	2129.63	2198.64	815.978	1138.83	1132.28	1450.32	1140.64	540.777	796.85	1081.77	1094.23	875.264	961.347	770.227	852.474	856.601	745.726	852.219	637.36	784.501	676.094	691.842	1724.26	1958.6	1740.47	2078.1	1974.11
Naproxen	Benzenoids	231.1	3.71847	2105.7	1989.11	2114.54	2142.99	2154.05	1996.23	1991.9	1859.52	2113.99	2213.72	2202.56	2045.08	2066.68	2100.69	2020.28	1936.86	2184.48	1881.6	2146.42	2017.05	2076.13	1814.13	2134.05	2222.12	2019.91	2026.85	2353.84	2480.88	2043.82	1979.34	2149.13	1951.98	2448.83	2240.53	2411.09	1802.17	2099.99	2124.66	2665.14	2011	2081.32	1910	2188.07	1998.26	2004.06
Isoleucylproline	Organic acids and derivatives	229.153	0.972533	11732.3	12733	19123.7	23212.1	19734.2	3256.3	2686.2	2888.83	4297.04	6156.9	6585.58	4882.06	4002.17	7189.62	6695.43	6265.26	7203.52	4010.84	4907.99	5997.84	1278.47	2394.21	2276.05	1922.11	1653.49	1693.42	1912.31	2880.64	4315.24	2658.66	1299.45	1927.21	1728.69	1815.13	1695.02	1701.33	2082.2	1458.28	1528.88	921.781	5098.24	4693.87	4855.53	4743.4	5255.36
Leu-Pro	Organic acids and derivatives	229.153	2.52649	2686.76	2977.45	4752.17	5320.32	6042.49	1186.12	1376.44	1715.33	2194.59	2052.86	1815.36	1410.36	1652.62	1859.36	1325.23	1974.01	4891.99	1942.61	1469.87	1584.08	1744.84	1612.28	1946.91	3046.31	1603.08	2164.43	820.229	1445.85	3052.53	1500.65	1039.67	1510.31	1663.6	568.087	1669.33	1784.07	1732.75	1377.96	1282.64	1152.76	1535.87	1673.85	1350.92	1416.06	3539.52
Deoxycytidine	Nucleosides, nucleotides, and analogues	228.097	0.95895	420.373	425.026	480.351	518.359	465.201	368.588	334.631	308.104	318.31	371.974	195.144	640.498	631.869	886.258	884.355	857.247	937.143	587.677	416.806	645.846	478.744	418.86	357.909	503.019	302.509	380.603	409.548	385.86	577.574	473.552	327.981	310.333	336.789	322.866	303.26	281.472	308.263	249.247	291.303	255.062	461.201	528.542	408.503	477.124	324.604
Methyl (2E,6Z)-dodecadienoate	Lipids and lipid-like molecules	228.195	3.75763	88596	146465	73614.5	91445.6	116507	90423.8	90942.9	73701.1	75003.2	139172	130857	128093	140273	112966	147057	118897	136758	135802	123883	123904	104909	123393	96431.5	102337	97592.4	138455	44624.2	76310.5	92728.2	152923	140866	112550	118792	200102	107203	168828	139211	189838	254702	110479	308046	324352	313315	306499	331889
Eremopetasinorol	Organooxygen compounds	226.179	7.21775	25552.9	25485.9	28845.8	38199.1	92920.4	32422.2	30150.5	21959.8	30674.3	40069.7	58184.4	76341.8	83321.5	80679.6	63178	33618.7	67237.2	69864.5	81311.1	75953.9	29962	17360.4	21376.1	81522.5	34523.9	47915.7	32841.4	24117.9	37153.8	48266.5	56971.5	37197	27783.2	72136.6	38082.8	43223.2	49083.9	88783.1	122467	34638.5	168345	220978	176057	149565	205562
D-(+)-Pantothenic acid	Organic acids and derivatives	220.116	2.50449	1814.81	2019.29	2381.53	2515.51	2507.21	1471.13	1395.92	1416.46	1485.82	1808.93	2605.59	2104.97	2514.79	2880.16	2350.94	3263.98	2983.07	2625.79	2443.64	2761.12	1765.57	1634.8	1520.53	1381.83	1611.22	1485.35	1712.74	2168.12	1824.06	2159.86	911.913	942.68	922.016	1076.56	898.851	987.317	1403.58	1095.08	958.327	1250.07	1590.01	1919.9	2047.54	1766.97	1776.07
Triacetin	Lipids and lipid-like molecules	219.082	0.760383	2279.54	3779.71	3945.75	3264.04	2915.12	2851.82	2292.19	2669.54	3061.48	2815.44	2471.2	1446.47	2672.04	2540.28	2584.8	2411.41	1696.46	1577.17	1653.95	1668.03	782.972	634.492	595.427	635.025	491.312	777.949	528.964	518.675	543.432	739.292	2899.16	2379.91	2297.82	3092.3	2277.78	2610.8	2586.96	2160.36	2132.62	3068.38	2745.66	2400.2	3061.06	2641.51	2063.06
.gamma.-Dodecalactone	Unknown	216.194	3.37092	1447.51	1794.34	1136.5	1371.96	1270	1867.81	1299.4	1239.88	1397.87	1307.8	1770.22	2311.15	1404.21	1585.12	1988.69	1884.46	1848.51	1680.17	1973.92	2061.39	1330.09	1615.46	1236.06	1509.58	1585.62	1534.2	980.302	1340.72	1424.49	2114.03	1860.93	1825.56	1747.21	1857.63	1936.76	2332.82	2018.59	2287.8	3487.87	1764.24	2260.43	2341.73	2601.14	2661.11	2933.63
(+)-(1R,2R)-1,2-Diphenylethane-1,2-diol	Phenylpropanoids and polyketides	215.105	4.17497	2080.11	2059.12	1999.01	2183.88	2230.37	2468.35	1929.55	1701.29	2585.56	1957.86	1988.88	2429.03	1604.85	2307.15	2298.16	1973.58	1816.59	2079.32	2237.46	2036.87	1972.14	2451.02	2141.58	2458.2	2319.72	2175.23	2042.67	2139.75	2266.08	2300.5	1877.31	2252.12	2032.47	1995.22	1996.46	2263.86	2099.75	2275.78	2880.76	1912.29	1791.17	2011.61	1781.16	2012.82	1853.57
Harmaline	Alkaloids and derivatives	215.124	2.81882	2358.59	1760.26	2287.8	1992.06	1111.71	2235.43	1737.87	1899.21	1970.53	1774.82	2294.45	6315	2086.78	2260.28	1816.06	1588.78	1635.4	1797.31	1990.65	2184.14	2607.48	1823.91	2202.91	1680.02	1918.87	1974.61	2742.11	2082.66	2190.39	2140.91	3015.04	3133.04	1977.4	2230.37	2426.14	1933	1495.76	1801.77	2762.1	2439.68	2808.21	2593.25	2668.87	2451.3	2378.03
Dodeca-2(E),4(E)-dienoic acid	Lipids and lipid-like molecules	214.179	3.56843	3377.92	4279.72	2526.17	2579.37	2942.37	3050.92	2459.16	2866.51	2967.13	3228.74	5288.53	6277.83	4652.81	5362.65	6130.73	5629.5	5942.6	6126.11	5351.11	4805.99	3699.4	3412.02	3158.53	2927.23	2908.26	3733.53	2202.97	2712.25	3561.09	4980.29	8976.87	7828.14	5382.7	8745.78	6696.21	7849.44	8139.82	10762.7	11021.5	5942.68	8554.73	8193.32	8450.35	8667.67	8986.05
Ethyl (2E,4E,7Z)-Decatrienoate	Lipids and lipid-like molecules	212.163	3.31309	5613.36	6084.74	2391.79	2959.64	5979.79	5665.84	8149.65	2393.67	3257.74	3090.46	8019.01	4339.65	5953.13	2972.27	3117.72	2895.33	7259.56	2851.93	4132.29	3183.11	2611.12	5938.63	6181.99	2549.95	2632.89	3860.53	2261.11	6347.24	9828.07	3602.18	5981.06	5508.58	3238.56	6493.25	3177.8	4431.76	2906.49	3211.4	5164.38	3250.5	5699.69	4862.86	7463.14	5060.94	8628.59
Altretamine	Organic nitrogen compounds	211.168	3.75845	13902.7	20808.5	12516.7	14204.4	17678.8	14244.9	13726.7	12343.5	12862.8	18613.6	18926	18645.9	20534.9	16796.9	20533.4	17464	19262.4	19251.2	17585.6	17637	15577.8	17661.2	14754.7	16015	14351.8	19205.9	8198.19	12864.6	14457.5	21710.8	20113.7	16738.3	17562.2	26822	15382.2	22293.7	19097.5	25676.2	33360.1	16002.6	37790.2	39254.6	37287.1	37106.6	38718.5
2,2,6,7-Tetramethylbicyclo[4.3.0]nona-1(9),4-diene-7,8-diol	Organic oxygen compounds	209.152	7.21245	10212.8	9719.62	10850.6	15803.6	31723.2	10464.3	12174	8605.38	11244.2	13418	29056.3	26913.6	30591.4	21209	22125.7	13578	22206.2	24817.4	21061.8	24708.3	11204.3	7332.05	8106.9	28637.7	12936.5	18736.2	11575.3	9068.45	14289.8	18505.6	21070.7	14064.9	10734.5	24263.4	14376.1	15587.3	20082.8	29679.4	52197	12741.6	53584.4	68664	60521.9	50328	59758.6
1-(2-Fluorobenzyl)-3-piperidinylamine	Unknown	209.152	4.78048	3622.99	4076.87	3791.18	3827.13	4004.8	4694.69	3747.54	4068.54	4261.26	3771.52	4359.69	3792.43	3767.59	3887.11	3879.22	3316.82	3888.24	3785.41	3833.78	3734.39	3557.38	4099.28	2435.8	3664.58	3631.29	4397.85	3700.8	3804.8	3745.63	3540.88	4581.62	3745.94	4817.98	3691.4	3885.82	3562.73	3793.2	4340.97	5020.59	3776.16	4113.25	3628.71	3887.08	3376.36	4041.09
Tetraethylene glycol monomethyl ether	Unknown	209.137	2.61172	3751.43	3177.33	4179.66	3077.7	1690.16	2322.42	2775.35	3949.17	3585.52	2431.38	2933.99	4488.89	1934.59	3929.99	2446.41	2197.9	3924.97	2183.54	2729.96	3648.23	2391.81	3065.29	3792.05	4007.91	3158.54	3670.87	5010.8	5027.81	2439.56	3170.21	5183	3705.29	2499.67	3149.83	4896.89	2910.88	2164.1	3124.68	2074.3	3667.43	5202.15	5673.57	5123.15	5296.84	5410.17
L-Kynurenine	Organic oxygen compounds	209.091	2.46152	2847.18	3803.08	4577.62	5816.65	5126.41	2568.92	3613.72	4452.89	6653.76	12834.7	1865.77	2167.68	1209.35	2082.92	1883.6	2262.2	1708.9	1099.75	790.73	950.233	682.921	838.786	894.178	1566.69	2307.15	1928.73	1078.11	1504.2	2480.27	2065.29	3323.19	4109.62	11457.7	4176.8	4391.11	4506.92	3407.86	3616.23	4023.1	2119.44	3422.63	3064.61	3362.39	3159.39	2974.15
dehydro-beta-Ionone	Lipids and lipid-like molecules	208.168	7.21245	5529.92	4803.68	6260.57	7917.42	16496.2	4953.17	5479.87	4092.51	8350.22	7398.06	10490.9	13490.7	20854.8	10063	11398.9	6628.79	12089.7	12410.5	9661.23	18038	5449.12	3899.14	4209.19	14628.2	9578.49	9434.67	5704.9	4468.78	7164.83	8898.2	11209.5	7558.29	5420.16	13050.2	7532.56	8766.01	9177.04	11024.2	19982.2	6627.55	36464	31923	32235.7	26833.6	34831.2
2,5-Di-tert-butylaniline	Unknown	206.189	5.03915	10335.1	10069.5	9187.44	10261.5	9027.79	9616.14	10507.5	9982.74	10498.9	9513.3	10607.6	10164.9	10312.7	10635.9	11011.5	10360.2	10422.5	10190.4	10638.8	10380.9	10654.1	11607.8	10449.8	9734.54	10709.4	10304.7	9881.46	10488.1	9794.72	10495.9	11162.6	10408.2	10121.8	9823.36	9937.4	10927.9	10244.1	10494.9	16633.5	10110.6	10427.5	10829.5	9764.95	10813.9	11451.7
Dexpanthenol	Lipids and lipid-like molecules	206.137	2.49168	3149.78	3208.99	3155.71	3756.57	3852.06	4250.79	3842.22	4023.64	3633.68	3928.06	3387.15	3064.88	3642.05	3475.58	3595.95	4164.94	3979.16	4400.57	4232.3	3882.43	3259.28	3020.63	3415.73	3832.84	3957.94	3771.23	4111.94	4483.49	4143.66	3757.93	3104.71	3031.67	3071.8	3220.5	3492.27	3636.67	4470.1	3932.38	4315.97	4676.79	3079.14	3907.07	4160.44	3625.27	3593.79
O-Acetyl-L-carnitine	Lipids and lipid-like molecules	204.122	0.963717	21290.8	23914.1	28913.6	45067.7	37945	7414.33	4740	5444.3	8552.82	10511.8	21125.9	17198.3	11306.1	19699.7	23018.3	16713.9	24348.4	11180.7	12276.5	17837.7	5492.78	6066.02	5276.13	5501.89	5503.14	4625.74	4557.65	5377.88	7419.77	6649.49	3606.39	3510.5	4660.2	5386.8	2665.75	3797.06	4047.04	2763.45	3530.42	1645.18	9798.26	9308.38	9465.26	10421.1	8954.92
NG,NG-Dimethyl-L-arginine	Organic acids and derivatives	203.149	0.852983	517.949	471.879	374.736	633.251	502.994	609.865	377.66	628.537	27567.2	403.857	1140.75	1686.86	1087.63	1769.05	2094.76	1535.41	1383.32	1783.95	1843.97	2127.06	2686.43	2775.18	2843.16	1989.77	2265.35	2454.72	1411.97	1825.73	1357.81	2905.6	856.514	1211.99	1304.21	1071.2	930.079	842.376	849.118	636.355	929.577	1337.85	1195.74	1104.58	931.695	1001.74	1171.51
10-Undecynoic acid	Organic acids and derivatives	200.163	3.37677	1774.77	3140.7	1444.55	1711.14	2070.2	2216.29	2105.34	1183.86	1779.4	2669.9	2409.74	2017.14	2048.09	1489.64	2718.32	1923.13	2420.72	2962.65	2655.3	2421.38	2292.5	2770.21	1711	1398.93	2654.6	3405.22	646.367	1703.81	2462.43	2139.89	2503.24	1471.11	2045.97	3412.02	2374.33	2847.51	2924.52	3310.92	5031.41	3014.22	5672.96	5874.22	5683.23	5784.69	5699.63
2-trans-6-cis-Dodecadienal	Organic oxygen compounds	198.184	7.26472	5188.72	9564.84	3962.85	4901.71	11645.2	4287.43	4529.68	3653.42	3967.16	5211.57	14883.3	7909.85	9350.06	7077.8	8594.69	4796.16	6327.94	6327.69	6357.23	6583.14	4637.34	3015.69	3407.42	6317.96	5102.39	6873.29	3759.59	4189.68	5741.48	5879.73	6030.61	10980.6	10122.1	15003.2	5517.24	5698.2	6598.89	8449.61	22856.1	4441.53	12077.9	17603.3	11731.2	11815.1	12864
N-Benzylglycine ethyl ester	Unknown	194.114	3.00203	2480.38	3240.37	2175.35	2651.7	1826.71	2175.64	2388.93	1733.32	2022.15	2165.7	3514.23	2894.71	3619.77	2670.28	2515.78	2095.66	1769.14	2077.17	2065.04	1940.14	2992.21	2696.78	3462.69	2296.92	2607.5	2555.99	1842.11	1951.24	2170.28	1932.15	2642.4	2506.31	2658.43	2767.68	2475.15	2117.07	2613.15	2500.76	3276.54	2453.57	3817.79	2905.83	2785.9	2918.82	3117.68
Tripropylene glycol	Unknown	193.142	2.81893	1021.76	611.943	1025.23	752.287	1220.08	466.956	634.815	883.582	1012.47	870.419	930.852	2768.1	556.665	994.195	570.064	585.082	643.175	813.842	653.937	870.668	727.993	772.903	974.369	688.088	602.238	809.471	1129.98	861.889	757.776	1064.33	1118.07	1458.19	697.545	1035.11	1064.81	580.624	488.819	861.894	433.053	782.121	1083.62	1290.87	1171.99	1241.59	1092.66
5-Hydroxyindole-3-acetic acid	Organoheterocyclic compounds	192.064	2.46108	2711.65	3362.67	4444.4	5089.64	4535.6	2516.03	3537.59	4164.57	5914.5	12673	1435.77	1914.65	969.182	1768.2	1539.37	2030.61	966.366	1108.33	478.835	597.337	551.764	619.559	827.356	1038.85	562.371	1914.34	991.267	1380.37	2520.55	1590.74	3522.97	3975.5	10051.1	3953.3	3898.53	4262.98	3266.1	3337.61	3567.51	2012.81	3409.42	2956.56	2961.14	3104.02	3099.03
5-Methyl-5-phenylhydantoin	Unknown	191.075	0.749167	1694.22	2751.78	3626.45	2824.88	2604.05	2200.78	2043.4	1698.46	2088.2	3053.64	2424.85	1346.67	2890.41	2359.8	3108.46	3044.06	2058.75	1308.33	1406.74	2418.26	592.069	678.231	517.234	622.221	655.434	564.329	905.937	503.54	482.48	621.075	1784.8	2102.09	1921.36	2909.6	1934.08	2373.88	2129.33	2065.18	1500.75	2486.29	1933.95	2839.93	2051.45	2432.62	2780.69
Kynurenic acid	Organoheterocyclic compounds	190.049	2.66788	1477.1	1758.45	2439.47	2530.13	2353.68	1334.84	1867.55	2260.37	3109.92	5318.57	651.562	1182.72	649.44	1267.89	1229.65	707.45	679.006	642.246	718.003	544.158	498.903	518.456	572.918	871.914	586.123	1069	663.933	625.626	1004.15	680.677	2518.44	2770.07	5187.43	3061.77	3971.78	2413.25	2320.39	2652.98	2686.62	1723.31	1957.64	1699.15	1519.67	1685.25	1668.05
3-Indoleacrylic acid	Organoheterocyclic compounds	188.07	2.59022	10620.5	18610.2	19106.2	17551.6	17968.1	10173.9	7841.8	8494.79	11726.3	12789.1	19690.8	19569.2	21522.7	22883	22960.9	24656.3	25801.5	19264.2	20919.3	25189.9	15063.6	14909.8	14221.1	13260.9	14184.3	16318.2	7819.95	12970.1	12345.6	17863.8	8349.37	9584.07	8892.91	13524.2	9969.22	13238.2	9943.04	10064.4	8277.98	10366.4	15606.1	15081.9	13919	15650.3	15923.7
Phosphocholine	Organic nitrogen compounds	184.072	0.835167	2231.08	2902.24	2783.51	2814.96	2735.94	2041.81	1445.5	2056.97	2107.24	1737.39	6890.84	8268.69	7151.96	9397.18	11962.3	9279.69	9696.78	7165.62	6846.33	7459.09	8606.38	8019.03	7675.19	5104.14	7348.19	7824.02	4895.43	6473.36	7355.96	9239.88	2392.89	2935.95	2587.56	3379.24	2221.02	3209.82	2925.32	2322.42	1993.34	2633.8	4803.46	4555.22	4453.82	4262.13	4811.31
Triethyl phosphate	Organic acids and derivatives	183.077	3.30457	6472.2	3182.24	11322.9	4129.63	3271.97	3438.44	4040.56	5116.78	4207.68	3412.64	4104.06	15643.7	7526.04	7093.1	3487.98	3470.54	4282.5	3889.99	3638.52	6207.99	7306.34	3742.32	6194.51	5889.05	4445.59	6350.5	14510.9	6351.55	3231.44	5579.08	13488.6	14662.3	2968.16	5083.77	17110.8	5529.66	2920.13	6404.77	3361.98	4733.47	9715.37	7653.13	8445.9	7420.36	8437.44
Tyrosine	Organic acids and derivatives	182.08	1.72065	3735.12	6615.4	8530.89	8257.68	6756.78	3631.72	2503.51	3641.61	4405.09	4376.81	5281.11	7370.07	5871.01	9475.4	8911.97	9884.05	9679.72	8333.91	6825.33	7608.06	6275.73	5013.79	6550.61	6406.53	6626.04	5531.18	2850.16	5343.56	5010.24	7075.69	3353.78	4933.58	2985.9	4590.03	3472.18	5779.82	4779.4	4124.64	3510.36	4370.55	6192.12	6212.25	6085.83	4510.24	4848.47
Memantine	Organic nitrogen compounds	180.173	3.45708	883.485	1554.49	543.132	805.694	846.481	798.19	958.934	625.53	731.668	889.036	881.366	1093.59	1088.27	865.587	910.939	794.084	789.762	894.559	892.212	982.701	626.489	799.541	647.243	646.268	898.988	1183.98	382.961	642.904	693.151	940.488	837.952	682.89	954.858	1570.94	750.108	1111.2	827.925	1133.63	1494.58	883.465	2122.84	1726	1878.3	1638.28	1823.83
N-(3-(Aminomethyl)benzyl)acetamidine	Unknown	178.132	2.57595	1123.87	1522.09	1620.12	1125.35	803.882	1244.03	1072.23	1182.8	1305.27	1396.04	2174.93	1462.49	1702.12	1916.13	1562.61	1748.11	1673.54	1445.62	1488.39	1645.81	1532.36	1957.07	1516.17	1734.57	2019.66	1821.94	1319.72	1775.53	1760.65	1565.52	2000.43	1107.78	1277.67	1205.82	1583.05	1330.78	1427.9	838.65	999.463	867.236	1610.18	1731.13	1228.59	1565.56	1558.53
Citrulline	Organic acids and derivatives	176.102	0.8475	678.698	945.269	1057.53	936.4	901.306	846.306	677.034	690.349	815.865	678.925	1981.02	2347.51	1855.93	2706.5	2392.16	4286.12	5242.23	3380.49	3473.31	3547.81	2657.31	2296.45	2326.4	1719.63	2299.61	2407.34	1446.61	2103.16	2374.78	2664.33	537.788	806.218	577.649	899.475	528.071	767.015	667.019	536.54	521.041	464.074	1501.96	1355.49	1462.42	1459.64	1621.78
Arginine	Organic acids and derivatives	175.118	0.76895	20085.9	29078.8	29855.1	26053.4	28014.8	17583.1	14890.7	17074.3	18072.9	18844.4	32370.1	32750	35028.2	45327.8	38969.4	46435.5	45537.5	35287.3	36982.5	38771.2	40870.6	42224.2	38068.7	42358.6	39692.2	39791	23336.6	33441	30598.8	36715.1	13916.2	15975.1	13577.9	17840.5	15352.3	14822	15115.8	13861.4	11994.7	14269.3	22567.3	26037.1	21227.6	21824.6	25365.3
1,2-Dihydro-1,1,6-trimethylnaphthalene	Benzenoids	173.131	7.2125	7221.74	7224.38	7823.84	11154.9	24556.9	7686.18	11967.9	6250.49	9215.81	10852.9	22115.9	20384.9	22789.7	15633.9	16191.5	10892.2	17745	19636.3	14436.8	19782.7	7986.74	4892.09	5950.65	20083.3	8865.36	13280.8	8481.7	6590.96	10594	13825.5	16744.9	10320.5	7920.4	17899.7	10592.2	12096.4	13023	15711	31201.1	9064.73	44847	53769.7	48994.2	40797	53985.7
2-Ethoxynaphthalene	Benzenoids	173.094	4.21483	2265.84	2011.55	2299.53	2448.53	2346.52	2172.41	1890.23	2154.55	1885.94	1878.33	2193.93	2018.22	2140.63	1912.45	2252.73	1868.7	2309.54	2235.58	2084.86	2190.53	2343.48	2231.9	2312.05	1986.97	2301.59	2282.62	1884.27	2306.66	1950.39	1829.37	2272.1	2177.57	2474.32	1784.66	2236.61	2266.74	2409.51	2046.47	3867.75	1978.85	2248.78	1997.69	1971.53	1784.03	2217.4
4-Oxo-2-nonenal	Unknown	172.132	3.00233	5350.35	8303.75	5179.44	6731.94	5171.63	6049.75	6259.14	4886.96	5386.54	6035.4	8196.58	6855.04	7754.7	5710.18	6288.28	5502.04	5566.2	5832.68	5747.51	5313.76	7241.47	6610.26	7542.23	5257.74	7387.84	6767.29	4697.73	4904.7	5473.84	5344.5	6336.73	5819.9	6157.52	6811.21	5733.15	6750.34	7588.88	6989.53	10259.8	7036.33	10040.1	8176.99	8070.75	8187.4	8849.15
L-3-Methylhistidine	Organic acids and derivatives	170.091	0.755517	11777.7	14180.7	17698.9	21592.6	18450.1	4488.78	3200.88	3559.27	4369.16	5492.83	15143.8	16095.4	15204.5	22109.7	16669.7	21566	20214.7	17743	17192.5	18493.2	18510.1	14782.4	14481.9	11621.2	13716.5	13616.6	11357.2	13301.6	14753.3	16032.4	3846.14	3995.56	3567.51	4303.25	3321.95	4073.35	3944.84	3227.97	3801.34	2741.22	10056.3	10053.5	8854.64	9524.13	9995.24
2-Fluoromethamphetamine	Unknown	168.112	0.755383	3196.81	3682.46	5173.94	6286.89	5674.42	972.503	942.573	850.829	1260.09	1617.53	1617.31	1030.88	1546.69	1386.87	1334.91	2171	2566.64	1433	1277.07	1418.68	724.15	849.348	725.952	1175.99	1365.86	1016.42	1314.85	1570.49	2253.93	965.925	420.174	637.627	419.212	673.386	521.032	533.756	545.819	526.582	516.475	464.144	1513.36	1702.02	1459.3	1595.33	1555.57
Phenylalanine	Organic acids and derivatives	166.085	2.46745	22066.6	29426.3	33819.5	35570.8	26754.6	18185.6	14281.8	17559.9	18526.2	24827.2	33098.3	32156.3	39901.5	40508.9	41075.4	40485.3	45596.8	37286.2	34343.3	43560.2	35538.7	29353.3	28950.9	26021.2	26273.1	32290.2	16456.6	23128	23987.1	29938.5	15771.5	18999	16385.4	23406.2	18494.9	20286.2	18330.6	18507.7	13461.4	19394.5	27659.3	26783.7	25655.6	26663.3	27093.3
2-Coumaric acid	Phenylpropanoids and polyketides	165.053	1.72165	2479.98	5939.88	5643.8	6001.67	6070.77	3839.4	2210.15	2188.91	4006.66	4333.65	4696.58	5589.73	6041.44	7117.58	6446.34	8848.86	7709.74	5548.68	4666.07	5851.31	4156.37	4733.22	4990.69	4717.93	5039.03	3447.48	2727.31	3798.82	3726.93	3991.78	3314.94	2484.74	3546.42	2905.12	2896.33	4540.27	3761.8	2867.1	2579.27	3485.37	4092.74	4260.43	4784.8	3964.02	3534.69
n-Propylbenzamide	Benzenoids	164.106	3.36408	10347.4	8386.37	8335.08	9835.89	7963.79	10258.4	7920.37	8279	8854.34	8323.48	8618.44	7982.43	8266.98	8418.64	7749.23	8287.98	7718.89	8542.95	7230.55	7735.09	9251.14	8664.21	8743.61	8277.14	10001.3	7830.85	8178.64	8157.48	7777.7	8979.75	9242.11	8068.79	8814.59	7816.54	9437.83	8457.1	8304.68	7804.16	15115.4	7914.39	8725.72	7216.28	8856.81	7799.91	8169.84
3-Hydroxyadipic acid	Organic acids and derivatives	163.059	0.875817	3779.28	5249.72	5752.22	6201.64	6224.11	4219.73	3741.63	3946.37	4096.71	4118.99	3995.06	3527.09	3485.09	3984.58	3937.59	7020.31	8621.51	4469.19	4926.3	4848.31	3529.02	4506.29	3881.99	3666.82	3815.62	3649.26	3978.41	4640.16	6177.29	5345.39	1179.34	2047.06	2104.72	1618.59	1582.49	1485.3	1489.79	2086.72	2043.1	1392.36	3955.89	3781.62	3266.15	3707.42	3775.02
3 Hydroxycoumarin	Phenylpropanoids and polyketides	163.038	3.65042	3897.5	3350.13	3270.75	2964.49	3617.55	3009.37	2700.13	2578.89	2528.56	3189.69	3858.35	3691.62	3004.02	3012.07	3244.29	3195.92	2906.3	2805.7	2814.4	3303.76	3500.94	3951.26	2869.42	3029.49	2619.25	2884.98	2995.82	2719.37	3059.14	3702.02	3485.38	3828.73	4239.04	4065.49	3614.74	3232.37	2608.22	2406.62	3571.87	2733.21	3348.4	3165.07	2881.49	2834.87	4070.8
L-Carnitine	Organic nitrogen compounds	162.112	0.836683	40045.3	47943.4	65030.1	72927.1	61248.1	18897.1	14990.9	17725.8	22267.5	27728.3	46217	39802	39657.5	47847.6	46393.3	44717.2	45777.7	37612.3	36829.4	34422.9	17715.8	17845	15454.4	18527.7	17489.9	16547	17235.4	18334.8	22683.2	19738.8	12266.4	12609	11929	13741.3	10053.4	13237.2	13488.5	8697.44	10408.2	7689.42	28981	26394	27968.8	24892.7	26806.8
8-Hydroxy-5,6-octadienoic acid	Organic acids and derivatives	157.083	2.58313	3050.68	2255.86	2440.76	2642.11	2001.88	1516.05	2530.43	1894.93	2228.03	2303.48	4618.58	2257.15	2131.45	2554.86	3117.6	2001.33	1961.65	2149.13	2379.88	1947.53	3864.95	2694.57	2691.57	1767.74	2215.53	2351.52	2892.01	2195.23	2464.8	2324.92	3646.42	3464.56	3736.36	3373.48	2940.44	2424.95	2697.63	1887.54	2121.65	1825.29	3607.75	3193.79	2952.2	2426.49	2639.83
Histidine	Organic acids and derivatives	156.075	0.759183	4757.11	6799.2	7424.52	7986.05	7278.09	3233.72	2407.85	2865.23	3437.51	3743.39	10742.5	10645.6	10260.1	13431.2	11017.5	16067	15217	12017.6	12422.2	13373.5	11663.2	9563.14	9024.71	8662.64	9646.15	9175.73	5221.19	7355.14	7096.46	9517.71	2550.12	3141.65	2703.44	3421.23	2989.16	3095.4	2890.23	2879.35	2455.15	2994.61	6216.84	6103.07	5959.87	5439.15	5547.58
2,4-Hexadienyl propionate	Organic acids and derivatives	155.105	3.00158	5723.02	8464.38	5390.79	6700.77	5192.07	6615.73	6450.79	5208.18	6090.36	5714.68	7798.45	6935.18	8028.97	7113.03	6279.12	5949	5969.78	6489.47	6222.23	5337.46	7594.71	6934.79	8014.04	6397.16	6994.53	6874.46	4881.94	5649.85	5796.47	5781.9	6421.44	6343.8	6048.42	7231.52	6030.36	6619.82	7136.91	6574.02	9776.94	6883.19	9180	8184.82	8757.9	7578.26	8202.94
Racemethionine	Organic acids and derivatives	150.057	1.30078	1080.93	1407.01	1611.58	1488.87	1434.81	941.844	785.693	762.387	870.293	1014.1	1936.88	1416.87	1758.39	1979.13	1819.61	2201.94	2569.96	1867.23	1684.52	1611.76	1416.05	1547.19	1273.91	1250.2	1343.25	1312.31	829.381	1213.91	1275.78	1470.99	836.527	882.663	776.675	995.412	789.723	1149.36	1014.25	844.41	693.052	921.611	1452.58	1364.3	1152.82	1202.74	1020.83
L-Methionine	Organic acids and derivatives	150.057	1.02172	1268.8	1861.43	2226.05	1947.66	1694.84	1201.28	756.8	1230.88	1207.07	1267.4	2437.37	1844.85	2518.29	2760.67	2523.32	3021.73	3319.19	2194.03	2253.99	2587.14	1906.16	2276.05	1887.43	1834.34	1956.55	2117.76	798.004	1636.36	1731.24	2216.57	948.485	1127.5	1033.45	1487.19	1245.32	1237.81	1161.46	1191.1	938.891	1329.01	1875.75	1856.62	1594.67	1356.54	1685.39
Phthalic anhydride	Unknown	149.023	5.4402	682205	643018	639724	602180	626446	595388	610607	580204	584224	544063	631906	654429	613394	589716	613993	647118	605013	610741	599230	617202	634528	614283	636097	618084	566733	616900	628369	616928	621195	595955	635249	633595	691226	629588	643410	624479	662258	620058	833985	623113	615620	595226	628594	633230	651095
Glutamic acid	Organic acids and derivatives	148.059	0.84825	3717.87	5509.75	5878.27	5719.87	5840.57	3568.06	2454.55	2510.55	3023.11	2903.4	8737.58	9983.07	10271.6	12545.2	12474.9	13651.1	13737.4	12147.2	10435.9	11833.2	8717.33	9674	10017.7	8775.42	9001.19	7919.18	6751.47	9347.45	10174.9	10471.6	2626.97	3208.28	2405.16	3883.26	3019.53	3443.88	2574.69	2429.97	2040.2	2854.17	6343.74	5698.01	5471.74	5326.91	5825.95
Lysine	Organic acids and derivatives	147.111	0.732267	2949.85	4430.79	4033.53	3810.32	3566.32	2403.24	2173.8	2150.95	2555.6	2595.28	5644.17	5999.05	6396.1	7083.41	7557.75	8793.15	8484.69	7278.6	6647.11	7823.38	6465.85	6526.63	6028.33	5956.21	6797.35	6302.01	3485.68	4747.29	5108.88	5754.59	1941.14	2427.25	2113.96	2845.51	2805.22	2566.19	1708.47	2345.22	1755.29	2249.37	4486.79	4287.17	4033.9	4068.67	4061.57
3-Formylindole	Organoheterocyclic compounds	146.059	2.59643	1619.55	2096.66	3150.71	2980.85	2935.3	1715.25	1829.24	1652.5	1990.18	2659.09	1831.94	2221.36	1880.56	2088.91	1813.59	2106.54	2103.34	1675.55	1697.2	1919.83	1533.44	1649.17	1353.51	1367.91	1432.43	2109.67	877.252	1320	1350.14	1318.91	1959.95	2056.35	2806.56	2999.23	2275.76	1917.93	1998.77	2303.2	2774.32	1555.64	2840.42	1802.92	2093.82	1952.31	1259.52
Stachydrine	Organic acids and derivatives	144.1	0.940067	442.969	525.485	834.001	671.324	486.601	494.747	508.762	402.034	421.794	465.536	1575.55	1342.61	1227.74	1577	1619.92	1362.25	1071.81	989.51	1070.81	1141.2	536.933	561.47	294.269	487.836	406.177	520.39	545.484	405.255	466.566	513.65	587.912	466.919	592.289	481.288	551.675	577.522	533.184	577.527	577.217	404.461	691.405	713.395	604.957	708.949	573.966
Urocanic acid	Organoheterocyclic compounds	139.049	0.96265	1614.21	1490.86	1566.33	2095.58	1571.89	1352.87	1394.18	1450.49	1670.33	2267.41	1000.71	921.732	831.977	1420.56	929.058	638.317	836.916	914.029	1004.34	767.683	786.63	908.74	932.894	818.656	710.381	1004.99	887.626	696.03	928.607	669.852	1310.62	1780.32	2474.42	2245.22	1603.66	1394.47	1170.57	1487.98	1053.88	1085.04	1393.31	1330.43	1313.12	1260.07	1433.36
Hypoxanthine	Organoheterocyclic compounds	137.045	1.33112	32313.9	33180.2	50394.6	50308.3	50182.2	15144.8	10921.6	14819.9	17202.5	21362.7	459.807	280.154	270.192	259.45	253.345	443.319	7900.68	2025.28	3713.79	1112.96	21311.6	9172.37	6261.83	16527	15482	13077.2	10164.2	12231	11745.6	19532.7	7289.46	5179.01	5700.89	4279.75	3366.67	6821.59	8380.15	3893.04	3021.95	3141.12	14280.9	13006.3	11200.5	11971	12812.6
3,4-Dimethylbenzaldehyde	Unknown	135.079	4.0088	5543.88	6461.69	5032.19	6377.05	6820.11	6777.28	5068.27	5020.69	4567.57	5802.24	5877.16	6552.5	6799.05	4912.39	5772.49	4987.78	6539.74	5564.55	3970.81	5775.48	5369.12	5665.55	4847.34	6186.53	5159.56	5090.33	5616.18	4916.17	5525.62	4515.87	5597.64	5433.94	5591.56	6793.6	5382.37	6611.29	5014.63	5317.49	7416.27	5527.9	5287.25	7782.85	4603.35	5120.47	7588.76
Aspartic acid	Organic acids and derivatives	134.043	0.835442	924.915	1539.44	1555.89	1666.04	1564.07	850.909	773.651	713.111	859.773	934.872	1949.88	1977.69	1941.99	2631.39	2652.04	3175.87	3461.38	2507.58	2454.9	2568.91	2030.41	2178.94	2037.25	1918.64	2055.88	2141.87	1154.13	1717.89	1817.5	2255.92	604.448	816.337	538.629	889.804	656.213	991.134	690.615	516.008	564.644	695.321	1177.57	1392.53	1467.86	1425.59	1535.51
Mandelonitrile	Benzenoids	134.059	2.87552	1307.54	1080.87	775.726	1096.33	944.164	977.733	947.317	983.635	869.917	747.028	1237.84	1135.01	1418.73	889.047	751.775	796.617	850.637	947.404	1003.96	956.741	1457.15	1101.9	1104.7	1121.75	974.728	938.32	1172.63	829.589	788.06	1070.5	1403.4	1230.39	1263.34	1041.08	1046.04	986.344	1570.18	843.26	1466.08	770.603	1347.79	1084.18	879.058	1031.56	914.401
p-Mentha-1,3,5,8-tetraene	Benzenoids	133.1	3.76013	2637.13	3399.3	2887.26	2544.31	2519.22	2668.23	5273.55	2669.95	2769.63	3002.53	7501.94	4239.13	3116.17	5807.67	2910.02	2909.33	3048.11	2494.79	2381.78	2690.92	2926.23	4516.91	2455.4	2745.68	2545.12	2920.2	3434.07	2869.99	2965.31	2559.42	2999.24	3082.99	2706.08	7176.8	2953.65	3460.82	2566.12	3008.09	3522.58	2596.78	6582.72	7313.39	3164.85	3368.48	3057.52
Creatine	Organic acids and derivatives	132.076	0.884833	173721	185291	246233	251822	233406	63176.1	49575.3	55920.3	70390.2	89637.5	217597	186752	197124	207691	196482	214667	218187	174512	160008	181743	111975	117766	99035	111226	118595	89061.4	149841	159589	192988	124711	37684.8	35593.3	34839.2	42336.9	27500.5	38459.3	36799.7	25372.5	30365.9	21246.4	120892	112305	105268	100542	107124
3,3,5-triiodo-L-thyronine-beta-D-glucuronoside	Organic acids and derivatives	132.1	1.9993	10897.2	15536.5	11916	10619	14178.2	6313.02	4630.13	5420.36	6328.4	10509.7	15196.8	10353	10867.4	18673.1	12715.5	18853.8	14289.7	11286.5	11042.7	18177.4	9622.83	14133	12541.1	12605.5	8602.55	8685.36	5457.03	7006.48	7801.49	8729.17	5560.48	6197.13	5504.56	11085.3	9041.89	7403.52	8675.69	8583.33	4844.88	9162.26	14065.2	12562.6	11765.7	11344.2	7738.68
L-5-Oxoproline	Organic acids and derivatives	130.049	0.834233	7074.16	10730.6	10436.8	10805.1	9717.21	5589.72	4634.68	4869.08	5699.23	5544.92	14421.5	11478.6	13787.4	12855.8	14229.3	18206.6	18338.6	13407.2	12573.3	13532.8	11030.4	10546.4	10699.3	10070.4	11188.2	9577.61	7692.98	9962.8	11081.7	12034.3	3820.69	5142.11	3958.83	5542.75	4060.8	4815.57	4448.67	3695.2	3607.44	3862.74	8758.22	8156.65	7867.01	7917.14	8394.37
D-Pipecolinic acid	Organic acids and derivatives	130.085	0.732217	3792.73	4817.2	5053.87	4399.11	4147	2881.84	2678.13	2495.57	2959.06	3228.18	6807.89	7028.29	7783.15	7675.57	8818.9	9532.27	9064.07	8243.31	8211.18	8647.22	7652.83	7474.59	6885.51	6736.36	7718.78	7325.69	3709.94	5427.3	5580.8	7372.03	2530.56	2955.12	2525.33	2879.51	3407.07	2967.62	2577.2	2791.36	2022.06	2508.98	4981.63	4878.82	4498.57	4581.14	4805.82
Isoquinoline	Organoheterocyclic compounds	130.064	2.52348	4574.86	4352.04	3732.08	3601.73	2870.96	2868.29	2943.42	2919.6	2686.71	3035.12	4693.15	4854.28	3316.14	4757.74	2945.3	4554.19	3218.15	3056.1	3245.5	2842.77	4946.85	3755.56	4015.34	4070.52	4266.67	2872.36	2990.73	3145.53	2734.27	2786.46	3653.16	3901.49	4600.08	4323.34	3495.83	3082.68	2870.12	3560.71	3383.08	3607.66	4034.31	2716.7	2971.82	2385.16	3296.14
5-Amino-1-methyl-2-piperidinone	Unknown	129.101	0.977167	7689.72	15976	10466.4	5928.44	3688.33	6673.08	3079.47	6722.72	11554.4	15439.5	8933.38	7982.06	400682	15168.9	11892.9	3516.99	6766.69	91741.1	11446.2	24004.1	45877.1	5473.93	7536.23	5470.29	75123.8	39235.1	163372	10059.5	18653.8	21279.6	25406.8	28931.5	6802.11	7367.16	7007.73	32242.9	12607.4	15768.6	17328.4	160461	37999.9	35968.6	34334.5	34286.2	35070.3
Niacinamide	Organoheterocyclic compounds	123.054	1.3117	4256.44	5277.84	6252.41	5649.87	4769.8	2891.7	2112.95	2151.23	2722.36	3002.06	8534.14	6269.82	5332.85	7107.16	5546.99	6298.63	6129.01	4920.46	4253.25	4927.7	3977	4046.4	3179.62	3379.65	3139.53	3057.04	3213.21	4264.77	4377.12	3962.77	3164.05	2931.67	2530.38	2460.68	2030.75	2513.06	2387.12	2039.39	1826.97	1982.8	4572.17	3981.93	3148.18	3545.3	3896.96
2,6-Dimethylaniline	Benzenoids	122.096	2.7151	197310	187270	162758	177087	170223	160729	166357	143830	162566	157170	213941	204310	173955	173374	160261	160407	155186	158960	156870	149045	205821	195631	187942	175434	169312	160760	168290	162501	151577	149090	195106	184072	179137	183638	177857	171047	162447	156608	248313	145843	185935	157552	145278	149721	156695
L-Threonine	Organic acids and derivatives	120.064	0.844233	1161.88	1534.27	1760.84	1538.5	1538.09	902.705	681.818	690.838	792.165	902.619	2043.4	2045.76	2107.95	2244.27	2371.65	2378.03	2791.86	2513.9	2178.75	2380.84	2106.73	2467.49	2024.56	2077.77	2209.09	1952.57	1518.62	1683	1766.2	1929.53	734.159	845.646	670.939	893.751	695.814	855.956	693.095	581.405	778.5	615.909	1510.25	1432.79	1403.78	1181.04	1467.05
3-Amino-2-oxazolidinone	Unknown	120.08	2.4678	28085.3	37933.8	44298.5	44486.4	34465.2	22368	17867.3	21886.9	23391.2	30909.8	44855.7	42920	51007.7	51975.5	53581	51361.2	52303.8	44675.8	42437.3	55086.9	45682.1	40141.1	35822.8	33476	33612.3	36142.2	21752.5	28989.8	30630.3	36819.8	22842.9	23468.1	21318.1	28149	24154	25690.1	23236.6	24010.8	16431.4	22701.4	32931.1	32629.9	31462.1	31682.1	32521.3
Valine	Organic acids and derivatives	118.085	0.891417	7838.01	9493.25	10990.4	11028	9498.33	4126.95	3243.94	3587.33	4427.39	6016.04	6311.9	6226.74	6551.65	6078.99	7536.44	6370.97	5211.95	5168.02	4553.46	5788.82	4762.23	6009.96	5322.22	4189.84	4341.41	4016.23	4898.78	5302.24	5988.31	4255.54	2092.06	3409.33	1360.44	3127.11	3137.36	2666.61	2670.88	1398.76	1472.76	2643.04	5767.88	5279.25	4796.19	4127.67	5368.32
Proline	Organic acids and derivatives	116.07	0.912833	5287.66	7117.95	6985.79	6294	6304.48	4123.22	3251.72	3518.34	3487.64	4284.59	8458.58	10099.1	8171.6	11108.9	10816.6	11062	10572.5	9300.61	9490.14	11640	10573.4	10845.3	9255.07	8570.62	8935.72	7516.47	5098.48	7177.24	7810.66	8453.7	4246.36	4152.71	4264.67	5326.75	4048.07	4144.09	3735.77	3344.98	3437.29	3721.81	6949.61	6178.52	6246.75	6482.76	5681.37
Maltoheptaose	Organic oxygen compounds	1153.38	0.95785	385.931	524.062	632.592	464.468	523.678	466.014	592.134	655.439	869.398	683.889	457.598	339.68	441.41	311.331	465.429	749.812	1017.43	571.737	524.337	597.758	460.127	431.868	437.276	308.28	382.592	390.255	249.373	424.417	463.02	568.763	102.873	294.58	184.243	191.858	234.298	187.317	230.852	214.488	148.193	231.562	444.171	527.458	433.023	467.168	399.506
Creatinine	Organic acids and derivatives	114.065	0.867242	1807.98	1463.28	1930.23	2466.85	2076.83	1441.19	1612.37	718.75	813.146	922.539	2105.72	1894.55	2034.64	1862.45	1586.57	1897.95	2117.12	1826.88	1571.69	1673.21	1234.92	1414.61	1158.4	1221.88	1108.58	961.601	1669.11	1526.42	1855.28	1337.44	932.022	787.092	1656.63	806.232	1578.67	694.495	664.498	594.776	566.434	1251.15	1359.92	1268.2	1306.88	885.926	1193.97
Cytosine	Organoheterocyclic compounds	112.049	0.961817	2053.18	2126.05	2518.71	1768.54	2180.06	1967.55	1890.85	2127.41	2378.09	1908.37	3842.48	3556.95	4522.71	4673.59	3894.57	3386.06	3163.16	3820.62	2942.98	3731.46	2373.04	2471.23	1952.42	1752.6	1312.23	1662.22	1042.46	1546.88	1689.78	1756.99	3252.49	2101.11	2388.98	2479.3	2282.32	3432.96	3368.93	2371.61	2499.61	2610.34	2668.05	2924.52	2277.17	2774.41	2717.85
m-Xylene	Benzenoids	107.084	4.01025	11566	11373.2	7829.4	8701.41	10647.1	9784.45	7915.51	10338.3	7596.7	7798.41	13965.7	10995.5	10119.9	11510.4	8654.43	7898.4	9792.85	7529.68	7655.13	7242.91	9268.64	10339.5	8601.84	13719.7	8396.03	8071.86	9590.26	7492.24	7968.74	11887.2	14786.1	10111.9	9301.84	9402.19	8008.87	9895.54	8003.71	7833.96	12862.6	7941.21	10032.8	7181.7	7286.92	8384.16	8995.92
Serine	Organic acids and derivatives	106.048	0.818817	819.245	1131.14	1870.46	1174.65	1128.87	745.726	493.794	401.463	699.061	621.207	1428.93	1619.39	1513.18	1666.61	1975.36	2346.79	2043.37	1905.94	1882	1792.65	1594.53	1636.49	1589.3	1287.51	1542.91	1200.08	1105.49	1250.31	1323.96	1698.69	565.093	480.655	531.653	661.839	626.197	626.901	540.999	384.663	419.49	1228.78	681.772	1048.85	936.898	884.006	841.307
Styrene	Benzenoids	105.069	2.71538	13091.9	10873.3	9661.1	9914.42	10257.4	9149.78	9098.95	8408.03	8945.33	8263.57	13810.8	13101.6	10256.3	10130.6	9501.67	9470.08	8504.32	8629.92	8736.09	8448.86	13028.8	11361.8	10907	10047	9853.56	9453.07	9282.82	9050.91	8575.28	7687.69	14041.8	11553	10616.5	11282	10559.1	9818.74	8705.8	8791.26	12034.2	8363	11270.4	8952.03	7883.27	8449.74	8843.7
Choline	Organic nitrogen compounds	104.106	0.80755	9708.89	14364	13669.8	13172.2	9408.82	9561.62	9219.73	8249.6	8447.35	9615.14	32436	22187.4	22586.4	28148.5	25603.2	29913.6	33469.2	18955.6	16684.4	18465.9	23109.7	25533.8	18855.5	14621.8	14693.8	16094.9	11739.7	14773.6	14949.1	16244.2	16614.6	13383.8	10857.5	15677.3	11003	13431.9	12882.8	10617.3	6710.24	10469	18462	14611.7	14899.1	12554.9	13119.9
Triethylamine	Organonitrogen compounds	102.126	9.07209	3906.21	3497.72	3594.15	3308.79	2129.24	2620.44	2928.07	2175.68	2322.17	2094.9	4704.67	3200.08	2434.6	2993.78	2017.56	3348.88	1987.1	2224	2098.98	2935.47	3671.48	2851.4	2270.16	3660.23	2286.81	1974.43	2107.72	2255.38	2026.95	1924.17	3504.83	3093.81	2956.02	2877.63	2549.76	1974.94	2248.6	2328.58	2478.93	2144.65	2559.92	2158.96	2624.32	2083.73	1951.45
