# Supplementary material for: Untargeted metabolomics reveals dynamic changes in metabolic profiles of rat supraspinatus tendon at three different time points after diabetes induction
Source: Front Endocrinol (Lausanne). 2023 Nov 20;14:1292103. doi: 10.3389/fendo.2023.1292103 (PMC10694349; doi:10.3389/fendo.2023.1292103)
Supplement: Supplementary Table 1 — A total of 201 metabolites were identified from 5758 metabolite features extracted from the raw data acquired in positive-ionization modes by untargeted metabolomics analysis. [file DataSheet_1.zip › Supplementary Tables/Table S2.XLSX]

## Sheet: NEG
MS2 name	SuperClass	MZ	RT	24-1	24-2	24-3	24-4	24-5	24-6	24-7	24-8	24-9	24-10	4-1	4-2	4-3	4-4	4-5	4-6	4-7	4-8	4-9	4-10	12-1	12-2	12-3	12-4	12-5	12-6	12-7	12-8	12-9	12-10	N-1	N-2	N-3	N-4	N-5	N-6	N-7	N-8	N-9	N-10	QC5	QC6	QC7	QC8	QC9
D-Lactic acid	Organic acids and derivatives	89.024	1.31648	13303.8	17461.5	24814.6	26558.2	23545.2	7959.23	6489.07	5197.54	9330.62	12062.9	12201.7	10541.6	12044.7	15169	13721.3	14674.6	15787.3	12831.6	12403	13441.9	5593.16	4636.5	3697.14	5375.67	5560.91	5667.34	5501.91	6685.64	6990.54	6155.44	4205.56	3699.45	4280.86	5264.82	4669.29	6866.96	3830.04	3001.94	4202.44	3320.61	9017.08	9174.46	9823.14	8635.78	9868.34
PE(18:0/18:1(11Z))	Lipids and lipid-like molecules	804.581	9.16603	3911.98	4119.62	1757.89	1154.31	1426.79	1551.63	1453.46	1362.7	1544.04	1463.01	4729.63	4359.29	2652.95	1283.41	1199.32	1481.6	1326.39	1393.36	1417.31	1399.57	5080.11	4453.24	1738.17	1339.38	1057.18	1583.18	1447.47	1542.82	1521.83	1877.18	5922.73	4626.53	3738.01	1517.49	877.147	1441.5	1439.57	1557.6	1594.35	1570.65	2243.48	1389.77	1125.59	1238.71	1278.48
PE(18:1(9Z)/18:1(9Z))	Lipids and lipid-like molecules	802.566	9.16603	1128.37	920.238	1791.25	1862.72	2062.74	1879.19	2261.66	1963.67	2303.88	2269.83	2045.97	1059.95	781.853	1778.19	1247.31	1847.1	1779.89	1492.04	2201.19	2063.03	1198.2	1066.91	1490.95	1649.02	1610.82	1934.76	1671.95	2217.74	2280.76	2415.57	2678.94	1172.25	1002.42	1826.19	1891.22	1465.06	2202.04	2162.38	1867.98	2067.52	1006.79	1815.68	1518.91	2099.08	1584.37
LysoPI 20:4	Lipids and lipid-like molecules	619.291	5.87168	5157.53	5187.86	8085.36	7643.08	3118.11	6173.21	7486.04	7077.36	9180.63	7282.24	7606.74	3775.62	7221.45	5217.61	5749.72	13198.4	13538	6930.33	4913.95	6691.95	5596.34	7510.9	6830.28	4104.72	7408.43	5840.75	3998.54	6465.48	8433.65	6071.34	4980.53	11971.6	5334.13	6747.31	6644.67	11842.5	11336.9	11776.3	3928.7	10524.5	7343.93	8039.19	7814.51	6484.17	6576.02
LysoPC 22:4	Lipids and lipid-like molecules	616.365	5.11059	1496.79	850.593	911.25	911.655	779.172	913.325	996.005	1088.63	974.957	949.495	2150.97	2077.32	2868.66	3135.84	4181.36	2821.8	2509.78	2327.77	1694.59	1909.34	4130.42	2616.49	2272.89	3772.96	3210.22	3341.8	2004.95	2460.16	2546.44	3447.57	2203.36	2092	1695.37	2039	1084.08	2536.84	2111.58	1825.86	2465.79	1888.07	2294.75	2355.59	2425.5	2084.69	2015.45
LysoPC 22:5	Lipids and lipid-like molecules	614.347	4.65144	709.521	576.325	780.914	823.267	501.468	597.699	765.402	689.413	754.728	693.97	2824.34	1293.13	1623.35	2068.84	1636.99	3159.98	6204.32	2395.97	2440.18	2702.46	2674.91	2373.61	1535.68	1303.81	2093.23	1923.92	1131.22	1430.68	2982.1	2286.7	879.136	1397.88	948.146	1185.76	980.962	2273.12	1233.03	1657.01	1557.49	1598.67	1802.39	1696.73	1711.71	1651.37	1598.67
LysoPC 20:3	Lipids and lipid-like molecules	590.348	4.91408	646.925	898.807	1040.54	1566.82	498.327	672.883	1273.81	677.467	716.71	896.351	195.87	2896.45	1217.91	2325.2	2281.71	1808.81	4318.2	2488.12	2164.68	2081.19	4943.67	5801.83	3838.59	2078.24	4505.83	2972.84	3292.12	2628.03	4169.13	4575.59	1230.69	1243.6	1435.95	2068.04	850.11	1685.71	1309.37	2478.52	1151.74	1425.25	1630.72	1800.93	1686.9	1718.55	2622.83
LysoPS 22:4	Lipids and lipid-like molecules	572.301	5.93152	5229.51	4844.12	3923.2	3756.8	2755.56	4605.36	4863.9	3793.69	2661.27	4165.11	9012.39	16187.2	9121.15	23725.4	24003.2	22103.2	23636.7	16546	11995.6	16973.4	25465.9	22878.4	20330.3	13475.1	15519.4	20873.9	11739.3	15776.7	13401.5	24576.3	5642.08	4056.82	4402.41	7370.58	3753.49	6472.01	5934.37	5695.82	5209.25	6420.19	11255.5	10656.9	10813.3	10698.5	10698.9
LysoPS 22:5	Lipids and lipid-like molecules	570.285	5.1492	1899.76	1973.23	1875.87	2016.12	1343.2	1902.97	1278.55	1384.76	1462.54	1540.45	3898.62	6070.14	3901.51	9217.1	9287.86	7574.43	8484.77	6798.18	5247.8	7078.22	7615.76	9043.29	7388.18	5720.39	5125.5	6557.91	4203	7197.27	4957.27	8541.68	2390.02	1629	1751.61	2642.2	1520.54	2915.07	2260.37	2429.14	2257.11	2843.69	3960.91	3871.11	3977.38	3870.39	4171.06
LysoPC 18:0	Lipids and lipid-like molecules	568.365	6.28953	32735	31084	46013.1	46115.9	23936.7	31079	29946	32245.1	32649.1	30492.2	49587.3	75159.2	62755.2	124178	102419	155572	172994	95254.7	121279	94614.5	128704	145896	112450	91297.2	145503	119033	106765	121324	136385	130580	39177.1	50594.3	39655.3	53571	46409.3	79650.5	42655.1	68908.5	78003.4	52203	75225.6	71344.8	75266.1	72279.4	72956.4
LysoPS 22:6	Lipids and lipid-like molecules	568.27	4.86868	3868.56	4875.65	5230.87	4722.69	2763.52	4342.48	3491.55	3177.25	3839.16	4038.06	8343.1	12517.9	10256.6	15955.5	13287.8	18103.7	21832.2	15113.8	14984.4	20691	15057.5	16473	14808.3	14336.5	12062.1	12687.1	8145.14	12789.7	10706	16115.2	3131.94	3793.09	3535.77	4215.59	2689.58	5251.56	4225.53	5891.05	4730.36	5145.8	8466.55	8210.74	9473.62	8917.62	8980.4
LysoPC 18:1	Lipids and lipid-like molecules	566.349	5.22505	8508.81	7030.74	11978.9	8439.73	6221.98	6637.56	7061.68	5469.94	6528.55	8287.42	14929.1	25601.2	18481	43829.1	29711.8	34551.9	38680.2	34542.4	40142.5	35539.3	75877.3	56857.8	41531.7	28323.7	52697.7	53678.1	34093.9	42666.2	43348.7	73776.9	14621.3	16864.7	11886.3	14547.9	12936.5	17748.9	14265	26943.7	24589.4	17713.9	24018.5	25239.8	26855.1	25924	26431.7
LysoPC 17:0	Lipids and lipid-like molecules	554.348	5.54923	1965.15	2125.5	2913.42	2378.19	1657.78	2131.95	2263.98	1554.63	1384.35	1856.74	1585.37	2541.03	2190.7	4891.72	3174.35	3465.94	3192.32	3959.98	3069.89	3744.26	6565.95	6282.75	5502.75	5717.31	6868.71	5961.75	5532.19	6331.39	7178.11	6432.72	2292.37	2384.26	1888.05	2503.66	1928.07	2929.39	2257.05	2523.6	2582.69	2897.56	3324.25	3193.66	3193.43	3373.49	3449.9
3'-Galactosyllactose	Organic oxygen compounds	549.169	0.9144	5318.33	7158.16	7225.07	9598.07	8209.76	7420.84	7570.5	6914.74	6652.77	6777.09	5437	5016.79	4822.09	3896.79	4867.38	15470.6	26937.9	7278.89	6326.94	7064.2	8291.9	8297.95	6149.6	5643.84	5450.87	6046.9	3343.97	5959.18	10068.5	12473.5	822.268	2927.77	1657.56	1428.95	1491.41	1172.12	1559.64	1142.89	841.705	1673.63	4714.76	4190.21	4479.71	4661.53	4371.36
LysoPS 20:3	Lipids and lipid-like molecules	546.284	5.37027	3358.73	1892.7	1593.18	2087.02	2245.09	2631.84	2221.21	2127.64	2172.94	2646.05	3554.63	7217.93	4140.19	10125.9	7651.41	8135.82	10611.1	7042.81	6159.83	7391.84	9056.48	8943.26	8194.44	18934	17796.4	6660.83	4486.7	5477.05	5321.81	9955.01	1449.17	1845.31	1797.63	2289.65	957.074	2978.84	2062.98	1330.26	1986.3	1573.77	3721.38	6572.34	4353.09	4622.67	7341.43
LysoPS 20:4	Lipids and lipid-like molecules	544.27	4.92718	5517.69	5951.57	5791.24	4320.38	3707.65	4844.71	3310.29	3232.95	3358.25	5404.88	10343.5	21264.5	11852.2	28033.1	22224.8	24075.3	32611	23098.9	20080.8	26662.6	28382.5	28254.9	27108.1	14975.4	17084.8	19701.3	11812.1	17018.3	13441.1	30088.4	7394.63	4358.49	5080.97	7183.44	4031.44	6580.34	5995.27	7115.57	7162.34	9123.6	12451.3	12657.1	13174.6	13482.9	12096.4
LysoPE 22:4	Lipids and lipid-like molecules	528.311	4.92448	5933.36	4918.07	5625.42	5501.9	5671.15	5511.7	5675.48	12463.9	6285.51	7831.7	8123.75	10932.5	8441.08	14886.1	18429.6	11130.9	20363.8	18255.6	10162.9	11228.2	17295.7	14273.6	13707.9	10655.4	13495.7	14856.9	10373.6	11314.8	15922.2	14116.2	12579.9	9820.65	9347.56	14926.7	12448.4	16800.5	12836.3	17669.9	12085.4	10576.6	13900.5	13841.6	14367.5	12462.9	13424.3
LysoPE 22:5	Lipids and lipid-like molecules	526.295	4.5324	4316.76	2907.24	5741.67	3660.21	2669.34	3187.06	3548.31	3915.18	4744.13	4755.31	6138.14	5301	7054.94	8663.72	9200.87	15099.5	10700.1	9819.01	7345.96	6808.77	5261.28	4909.39	4581.78	12009.7	10192	10844.1	5641.67	1347.32	11261.6	4710.93	4700.15	6281.14	5273.97	7785.31	3415.39	13589.9	6882.7	10414	4712.39	8262.94	7640.29	10141.2	8876.54	8911.48	8591.89
LysoPE 22:6	Lipids and lipid-like molecules	524.281	4.3813	14718.9	12536.8	20084.1	17532.3	8475.47	13797.7	19583.1	19941	26148.3	24345.9	45003.8	24437.2	37347.3	39223.4	37997.4	82159.4	89410.2	52789	49136.4	56858.3	46638.3	59085.8	39773.8	32277.9	49981.5	38347.9	33963.9	43649.7	52642.4	42536	14858	36504.5	22379.2	33937.5	15819.1	50273.7	39730.4	49715	16702.6	43640	42630.1	40676.7	49021.4	44273.1	45224.6
LysoPS 18:1	Lipids and lipid-like molecules	522.285	5.83558	7386.25	5146.39	7856.06	4864.17	5076.53	3976.66	3873.55	4542.34	3299.96	5465.87	10869.2	24073.3	14035.6	37114.2	34257.4	29988.4	30282.4	20788.9	16232.1	21628.7	26229.7	35608.3	30799	26964.8	18595.6	29424.9	17334.5	22773.2	17612.5	30029.2	5480.46	4414.17	6674.13	6963.95	4503.89	7092.31	6874.08	6164.63	6140.14	7057.02	16511.2	13206.7	14404	13452.3	12912.6
LysoPS 18:2	Lipids and lipid-like molecules	520.269	4.938	2431.15	3436.26	4964.45	4543.69	2991.61	2989.55	4680.27	5071.84	1660.57	5296.95	4618.2	8730.74	9212.23	14747.5	10472.1	8681.7	9423.82	10127.5	11544.9	11159.7	16407.1	15658.1	14085.8	9732.3	11083.4	9853.07	7226.8	9972.7	11330.8	20346.9	1693.88	1687.7	3337.56	3273.64	1559.51	2200.71	1699.68	2396.12	2633.72	2441.31	7491.66	11718.8	7662.46	7326.72	5016.05
LysoPC 14:0	Lipids and lipid-like molecules	512.301	4.23282	385.812	393.292	464.861	391.374	383.471	297.851	441.448	320.903	315.223	350.779	741.583	1053.53	1298.99	1471.33	1377.1	1382.67	1393.09	1253.78	1196.79	1300.38	2082.8	1411.34	1133.44	781.665	1311.04	1471.46	789.704	1136.15	1104.14	2222.55	1103.57	731.061	578.086	722.466	585.899	1027.87	733.181	921.879	946.089	900.906	971.797	1046.29	1045.52	1071.21	992.914
LysoPE 20:1	Lipids and lipid-like molecules	506.326	5.92962	1107.39	1167.27	1414.75	1066.62	960.925	840.626	1665.42	836.251	871.383	1297.03	872.421	1203.54	1195.49	1869.02	1636.16	1718.67	1376.83	1855.74	2226.36	2374.6	5707.06	2911.2	2180.12	2011.68	4244.27	4499.19	2631.34	2907.11	2921.15	5317.26	1315.16	2051.97	1459.66	1713.48	1483.02	1720.73	1288.34	2182.8	1753.15	1690.72	2040.01	2010.43	2110.04	1969.47	2330.22
LysoPE 20:2	Lipids and lipid-like molecules	504.311	5.2201	693.731	766.51	1008.72	843.801	605.589	779.722	778.203	634.733	790.751	773.177	838.782	955.618	736.624	1545.91	1207.24	1115.39	1010.23	1555.69	1616.29	1508.71	3699.72	2148.7	1886.47	1395.33	2565.71	2886.81	1610.75	1795.48	1586.86	3406.9	1261.47	1353.18	937.392	1167.67	1017.11	1237.01	934.595	1383.95	1205.97	1199.95	1473.36	1406.46	1427.23	1380.58	1334.53
LysoPE 20:3	Lipids and lipid-like molecules	502.294	4.73457	1765.88	1576.48	961.303	1798.95	1215.52	1433.26	1438.85	833.476	862.904	1651.76	1707.75	2443.83	4109.58	3454.8	3269.4	2454.23	1503.8	3081.98	3113.92	3137.69	4006.82	4408.41	3570.24	1555.25	3494.27	3387.38	2553.05	2885.94	2568.07	4100.16	1804.73	1695.89	1608.53	2441.98	1243.01	2512.2	2300.2	1981.97	1359.71	1201.48	1568.74	2790.59	2628.11	2789.8	2733.6
LysoPE 20:4	Lipids and lipid-like molecules	500.28	4.40262	26193.6	21543.1	54615.7	41904.7	26823.4	23955.1	39352.3	41760.2	43438.7	28939.2	33538.2	52268.6	38559.6	53055.3	59202.9	66677.1	53851.8	61795.4	41471.5	42686.7	50277	68610	52741.2	42745.3	51522.1	50360.6	66359.7	51273.8	49215.9	46438.4	34134.8	29307.6	50347.7	52723.8	37358.9	53157	39083.4	37797.2	22013	31771.6	53091	51416.9	62198.4	56009	57030.4
LysoPE 19:0	Lipids and lipid-like molecules	494.326	6.1457	646.089	725.007	801.179	715.155	538.582	638.635	916.923	657.859	924.558	838.221	657.281	682.425	1045.72	892.101	805.233	1044.09	878.172	1399.93	1534.33	1402.98	3323.73	1462.29	1180.61	1349.69	2563.7	2516.61	1556.01	1623.12	1460.48	3326.37	1415.53	2287.84	1295.57	1451.53	1351.74	1647.19	1778.69	2355.87	1703.29	1761.91	1415.44	1327.44	1390.08	1427.19	1375.76
LysoPE 18:0	Lipids and lipid-like molecules	480.313	5.75062	118024	117789	221506	160631	75516.3	103892	165035	140259	156240	186010	143486	219615	197450	391615	308192	310287	271645	432834	495879	435675	761219	471334	400262	359691	652308	643606	504370	489490	520481	782056	130733	207003	140641	146522	164855	163015	132874	309377	245645	249129	282225	276816	286048	308845	310042
LysoPE 18:1	Lipids and lipid-like molecules	478.295	4.99026	16366.1	15974.7	25499.7	17971.5	12188	12255.6	16548.8	11756.9	13333.1	18731	19573.4	36685.1	25180.9	59381.5	38615.5	45409.4	37907	64238	74259.4	71285.5	110827	80097.5	68025.4	41205.3	80943.3	74061.8	54813.4	59179	61829.8	113038	32328.4	27997.1	19056.6	20744.5	22261.8	24944.9	23502.2	37734.5	34965.2	33538.6	41440.8	40159.8	39114	40157.8	39121.1
LysoPE 18:2	Lipids and lipid-like molecules	476.28	4.4978	14702.9	12977.6	16533.8	18588.6	7125.3	12227.6	12700.4	13465.3	12683.4	20057.9	13522	19129.2	15134.8	33184.5	22294.3	28654.9	24992.1	35823.4	40577.2	40057.6	65276.7	80960.2	53205.7	45213.9	63381.8	44164	50546.3	52331.4	64679.2	67937.7	9683.65	16696.3	9889.48	13177.8	10922.9	19067.6	13995.7	22449.4	16565.4	15956.4	28274.5	31251.3	26674.7	31993.2	28129.5
LysoPE 17:0	Lipids and lipid-like molecules	466.295	5.22707	2264.82	2144.14	3294.2	2520.12	1778.83	2072.29	2006.64	1863.89	2164.48	2401	1473.83	2043.97	1871.55	3266.76	2372.45	2466.55	1993.31	3456.02	4302.72	3551.98	7852.93	6632.41	5453.76	4726.78	7023.75	7284.78	5772.6	6256.92	5659.02	8289.56	2645.74	3133.75	1900.82	2994.64	2873.31	2413.24	2153.96	3734.8	2961.54	2591.64	3335.68	3429.98	3533.4	3371.32	3376.79
LysoPE 16:0	Lipids and lipid-like molecules	452.28	4.78495	15266.2	15396.6	23622.4	17860.4	12656	12567.4	17268.9	14225.9	17282.7	20111.9	25086.6	30382.4	34820	62429.8	33478.6	43519.2	39399	64530.3	76240.7	67271.9	100023	75515	58962.3	46292	81463.4	81227.7	64123	58174	69478.5	104717	29223.3	30448.4	19287.8	21596.7	25019.8	26751.2	22164.8	43682.2	41845.1	36024.4	44388.4	41483.3	41400.1	40209.3	39274
LysoPE 16:1	Lipids and lipid-like molecules	450.263	4.293	956.264	915.862	1001.43	889.409	819.491	826.332	946.092	840.215	788.85	928.504	1783.42	1684.85	1374.14	2026.61	1702.31	1294.46	1584.31	2492.62	2433.89	1952.13	3397.81	1607	1743.4	1188.35	1843.82	2673.49	1506.54	1639.17	1499.84	3500.16	1788.09	1752.38	1511.04	1941.22	1591.1	1325.17	1005.81	1676.65	1605.76	1685.46	1836.33	1798.42	1254.44	1907.2	1578.12
Propoxycarbazone	Unknown	443.077	0.759583	3086.4	3216.55	4760.73	6071.46	5352.35	1119.84	1016.43	1064.11	1479.72	1648.58	1348.13	851.005	1172.31	1128.38	1035.53	1435.61	1478.31	936.376	805.758	1015.63	364.73	410.39	274.208	411.462	412.947	417.521	517.872	616.177	935.061	490.14	478.524	448.787	484.613	644.078	490.383	518.372	641.309	376.501	635.586	325.959	1493.51	1542.93	1398.73	1452.08	1392.61
Cholic acid	Lipids and lipid-like molecules	407.28	3.83662	1134.59	2226.42	2027.21	2167.63	1887.12	1826.39	900.896	1180.04	992.008	1096.97	545.28	581.644	1005.46	635.719	568.516	526.103	648.152	555.55	458.442	552.494	396.184	977.949	953.513	1317.12	1607.25	1037.31	1777.78	2406.46	3091.04	1202.12	233.268	295.235	324.082	391.471	288.025	300.211	317.776	284.159	266.894	192.224	954.355	1005.35	989.11	1024.63	1002
Melibiose	Organic oxygen compounds	387.115	0.8992	4797.35	4686.85	4974.81	6142.56	5719.54	3956.74	4405.11	3664.85	3905.54	3915.96	5571.33	5695.75	4635.85	4321.59	5052.24	12939.2	16620.8	7736.52	12364.6	9359.12	9048.61	11808.8	9344.99	9392.72	8993.71	8781.17	7505.86	9545.58	13823.8	12209.5	1348.06	2152.29	3916.62	1764.77	1641.63	1631.8	1680.65	2895.32	2811.18	1805.87	4430.16	3927.02	4390.29	4441.32	4093.82
10,11-dihydro-20-dihydroxy-LTB4	Lipids and lipid-like molecules	369.229	3.22598	1213.3	2123.66	1931.98	1312.87	1319.53	1736.08	1434.14	1602.81	1355.49	1756.28	1569.17	2131.22	2015.49	2264.04	2768.1	2699.77	2140.32	1794.2	1719.36	2359.25	2980.76	3556.8	2932.46	2521.48	3876.74	2976	3075.02	3573.91	3620.73	3800.63	2625.54	2121.56	1769.67	1992.51	1817.36	2592.28	3121.66	2433.57	1906.31	2271.05	2477.92	2459.25	2347.04	2450.81	2714.24
Secoisolariciresinol	Lignans, neolignans and related compounds	361.164	3.97065	2087.8	1452.95	2141.47	1612.34	1870.62	1750.53	2358.63	1529.42	1216	1642.09	2604.45	1496.76	3449.71	2036.44	2356.4	2259.2	2114.37	1895.03	2142.34	1888.47	1893.46	2524.97	2000.81	1435.8	1895.28	2188.11	1603.55	1463.2	1970.91	2879.04	1458.08	1851.3	2067.05	1945.89	1507.2	3638.02	2074.92	1757.59	1943.66	1772.06	2896.03	3296.22	3503.33	3416.64	3204.08
Psoromic acid	Unknown	357.062	3.47042	7320.32	7463.25	7738.61	8192.3	8563.68	7425.22	7961.52	13112.1	7754.45	8091.75	8033.04	7140.17	7537.58	8085.29	6873.03	7601.75	6837.29	6987.03	7532.55	6994.28	7496.02	6907.49	7278.83	7446.25	7301.38	8117.7	7638.02	7319.15	7367.58	7780.99	7878.29	7666.71	7228.37	12367.2	7250.16	7152.11	8408.95	7180.45	8189.13	8523.83	7486.78	6952.52	7058.52	7078.21	7041.77
2-Methyl-5-(8-pentadecenyl)-1,3-benzenediol	Benzenoids	331.264	7.31715	1399.29	1302.66	1731.3	1666.45	902.699	1142.87	1407.79	1457.86	1310.72	1405.19	3018.65	2769.96	2636.86	4601.7	6654.05	3538.45	2932.67	2755.44	1974.7	2704.56	6080.57	3703.12	3759.71	2657.28	4261.42	5122.82	3710.35	3779.59	4015.58	5155.13	3436.3	2509.85	2439.44	3171.52	2282.66	3931.44	3341.39	2905.82	3302.59	2645	2844.47	2939.1	2736.68	2646.19	2873.08
2-Methyl-5-(8,11-pentadecadienyl)-1,3-benzenediol	Benzenoids	329.249	7.03675	6106.08	3187.26	4377.31	3889.58	2171.61	2629.47	3643.93	6512.48	3506.64	3695.62	3512.66	3120.35	3514.93	4214.56	4002.46	4671.73	4190.21	4259.92	4320.46	4378.43	15858.9	5815.4	5487.71	5775.09	10220.8	11547.5	4816.6	5458.21	5637.13	13199	5549.16	5171.2	4057.19	10210.5	3166.66	5487.3	6267.42	6694.28	3629.98	6897.38	5218.29	5799.81	5141.63	5718.03	5135.54
Docosahexaenoic acid	Lipids and lipid-like molecules	327.234	6.52715	32872.7	39537.5	59427	50936	25732	34718.6	54516.7	40349	56660.7	58626.5	94858.9	72424.1	112930	129991	99017.3	168210	145292	150147	176989	163860	230635	144260	115601	101889	180638	160390	133487	127579	145247	199531	45398.8	96024.1	57643.4	66987.1	77140.4	69670.3	71523.3	146437	91339.1	98118.6	99120.2	109176	99357.7	104812	103565
Dodecylbenzenesulfonic acid	Lipids and lipid-like molecules	325.185	9.11665	30229.6	27487	24548.3	22069.3	23811	23742.8	20653.4	25539	30700	23502.8	27514.4	27103.8	29492.3	26731.9	25145.1	24677.7	21269.1	25568.5	20115.9	23551.5	26820.1	26842.4	23425.8	25103.5	18101.1	23564.3	27446.2	21913.3	20446.8	25592.6	30973.3	29037.3	31555.3	21805.9	26277.6	22504.7	24577.3	25483.8	26125.2	22990.6	24411.6	24483.5	24879.6	24002.2	22867.5
5S-Hydroxy-6E,8Z,11Z,14Z-eicosatetraenoic acid	Lipids and lipid-like molecules	319.228	5.06124	1994.91	4837.3	3875.32	4497.5	1964.17	3295.86	3916.31	2674.57	4150.1	6717.52	1264.06	2348.55	2166.07	3614.65	2637.32	1651.87	1689.31	2977.52	1504.27	2986.93	2962.36	5366.98	4784.89	5672.04	6874.83	4475.9	4107.78	5606.52	3637.3	3937.88	6744.5	3534.37	1967.7	2995.72	2961.51	4654.44	2522.44	5581.98	2360.05	5128.36	4088.27	4376.72	4236.63	4617.81	4320.46
9,10-Dihydroxy-12Z-octadecenoic acid	Lipids and lipid-like molecules	313.239	4.20053	2511.13	2436.37	2775.63	2884.86	7136.74	4904.44	2723.07	2689.32	2699.21	3151.32	1845.81	2465.71	6552.75	2916.02	2435.52	2527.62	2089.01	4563.49	2675.92	2741.68	2901.9	2734.87	2859.04	2635.68	3034.07	3179.15	2435.85	2551.65	2364.27	3105.24	2126.84	2090.71	4949.47	2871.57	2180.99	2297.22	2116.05	2247.84	2303.66	8465.77	5082.56	2412.5	2435.52	5285.4	2748.84
1,3,5-Triphenylcyclohexane	Benzenoids	311.17	9.12438	95174.2	87986.6	68312.4	63458.6	80826.1	67379.2	62529.4	68531.1	63580	76319.2	67845.6	89948.1	80753.9	77257.2	72793.4	67408.6	70974.6	80841.6	76894.6	66082.9	77252.5	91003.8	73882.8	63845.5	55538.4	52554.2	63450.8	66281.3	63635.2	68038.6	101440	78633.3	97351.1	83270.5	76116	84639.4	69629.3	72156	66350.2	71696.4	69466	67921.2	77839.5	85994.4	73709.2
N-Acetylneuraminic acid	Organic oxygen compounds	308.099	0.92395	9150.79	11978.7	11931.6	10742.1	9120.44	12692	12244.1	15728.2	13851.1	15443.2	18707.2	19376.9	19311	25794.9	23944.3	19303.7	17411.3	25004.4	24987.3	28569.8	31512.8	26260.3	27343.7	30403.9	30850.5	30771.9	22602.7	29610.6	25741.1	35878.3	13327.9	11377.8	8959.3	15827.8	10303.4	15548.7	14109.3	10799.7	9285.46	12299.9	17553.9	17616.4	17474.5	19181.6	17081
Musanolone C	Benzenoids	305.082	3.65033	1690.3	1888.09	2134.37	1823.17	1914.85	1822.19	1613.77	2637.74	1919.55	1732.62	1633.5	1768.91	1785.33	1691.88	1712.88	1615.41	1871.56	1922.07	1758.23	1790.99	1671.92	1631.23	1703.92	1692.08	1962.2	1709.42	1576.46	1729.91	1845.57	1693.85	1884.42	1683.76	1749.44	1721.3	1712.36	1862.2	1812.85	1803.52	2022.82	1817.28	1636.2	1892.04	1751.94	1799.62	1732
Arachidonic acid	Lipids and lipid-like molecules	303.234	6.70437	51565.2	69479.2	115765	85353.9	47246.9	68011.1	71130.1	64829.9	80128.5	68810	113757	138902	124253	212122	182800	218196	240343	193947	164163	210159	259712	226889	173470	136141	254329	233384	155394	182285	217931	256089	96765	99811.4	81404.8	120151	86761.2	136703	106198	143694	99534	141091	140364	137930	147278	133647	151041
13-HODE	Lipids and lipid-like molecules	295.228	4.82633	2730.35	4635.61	6232.74	6193.75	11663.7	3806.54	3924.49	3656.35	4264.98	4843.65	4736.35	2436.59	3693.58	2520.91	3013.34	2993.96	2687.78	3824.78	4202.77	3570.88	3304.21	4624.31	4628.25	6195.07	5373.35	4747.68	2393.18	3861.25	5935.44	3606.69	5329.2	3090	5214.93	4006.57	2740.95	4152.61	2658.15	3877.17	3923.83	5792.86	3706.56	5481.73	4143.39	3650.63	5707.79
D-Ribose 5-phosphate	Organic oxygen compounds	289.033	0.86755	1276.06	1546.46	2311.94	2298.32	2233.09	1041.33	1023.56	915.791	715.486	1039.77	1760.42	2310.5	1779.73	2302.9	2115.89	3658.16	5636.74	3358.16	3180.04	3508.85	4295.34	3225.11	3088.15	2818.59	3188.36	3302.52	2835.28	3198.53	3884.44	4477.68	1578.92	2389.29	1602.62	2058.97	1582.62	2597.91	2325.53	1955	1781.88	2191.43	2218.79	2183.85	2111.89	2328.34	2239.9
Xanthosine	Nucleosides, nucleotides, and analogues	283.069	2.37833	1131.44	2081.85	1888.77	1640.78	1687.65	1478.75	1171.07	1157.17	1045.49	1310.29	4098.12	3277.57	4769.52	4856.68	4099.98	5269.03	5867.52	3276.76	2909.44	4229.32	2061.97	2055.81	1812.95	1783.14	2432.7	2361	1733.39	2320.04	2984.68	2629.79	1839.99	1694.23	1448.35	2305.05	1171.66	2396.27	2140.36	2072.42	1675.01	1728	2391.93	2290.68	2590.02	2579.47	2075.39
Oleic acid	Lipids and lipid-like molecules	281.249	7.43638	614.399	1169.32	1545.02	1553.03	1218.91	916.645	463.228	1206.63	908.489	1017.83	2001.07	2035.1	2266.56	3139.86	1714.73	2327.74	2337.41	2211.25	2222.33	3287.79	3535.58	2599.35	2131.11	1608.37	3040.88	2902.34	1206.73	1089.43	858.264	2635.71	549.475	1554.61	109.69	1134.41	866.965	1300.34	1238.11	1788.52	1563.7	2427.3	1771.74	2178.61	1583.38	1990.02	1600.03
Alpha-Linolenic acid	Lipids and lipid-like molecules	277.218	6.28163	879.036	1258.46	1580.9	1812.68	1067.63	1136.44	752.824	862.287	786.716	1010.29	1032.02	1010.32	1148.87	1328.65	728.494	1090.32	1138.23	1937.86	1598.06	1905.52	2056.35	2279.95	1939.19	1110.83	2328.2	2115.61	972.795	1163.2	1364.57	1933.82	739.321	1024.45	998.593	1095.38	1465.69	1178.39	1116.64	1523.82	949.729	1748.1	1236.39	1302.55	1343.39	1248.49	1357
Mono-2-ethylhexyl phthalate	Benzenoids	277.145	4.651	7137.45	6959.71	6915.17	7484.82	10486.2	7167.58	7649.16	12829	7561.51	7280.05	7937.16	6865.91	7360.47	6905.37	6872.18	8043.6	7202.28	6959.04	6853.59	6576.18	7361.57	8008.51	6849.37	7545.72	7123.11	6876.45	7563.53	6693.64	7357.04	7240.74	6841.87	7115.66	7137.71	6689.87	7244.63	8013.07	6955.67	6955.31	6775.08	6895.94	6803.59	6993.81	10637.9	7255.88	6728.95
BR-Xanthone B	Organoheterocyclic compounds	273.038	0.867033	3156.05	4094.28	4550.06	5018.25	4321.57	1050.83	1557.5	1561.04	1969.36	834.797	1557.29	2039.59	2661.84	2593.47	1797.99	3772.13	3391.53	3587.46	4155.02	3052.98	6987.48	6917.79	4792.31	4897.82	5215.73	5620.34	4151.87	4086.63	3337.9	6715.33	796.308	787.418	629.273	787.714	701.404	856.272	726.012	741.821	631.504	803.241	1902.88	1876.18	1987.74	2106.54	1864
16-Hydroxyhexadecanoic acid	Lipids and lipid-like molecules	271.228	6.30343	2265.01	3364.69	3481.94	3461.04	3718.13	3051.31	3945.12	3500.19	3557.28	3822.36	4813.75	4348.45	5299.12	6332.59	4491.79	4744.61	5134.93	3682.12	4245.06	4072.01	4285.01	5176.54	4448.27	3576.16	4269.99	4135.11	3518.17	3517	3946.45	3828.74	5073.98	4185.21	4834.9	4617.83	3293.81	5313.97	4551.82	4408.41	3403.42	4209.67	4111.34	4301.54	4329.61	4386.04	4200.16
Tridecanoylglycine	Organic acids and derivatives	270.208	3.787	2167.57	3796.07	1274.47	1788.08	2230.66	1954.69	1880.87	1284.37	1320.98	1954.44	1675.56	1788.37	2345.32	1784.85	1968.67	1677.93	1863.71	1738.05	1965.74	1975.16	1519.69	2106.43	1606.49	1818.72	2037.48	2412.89	1046.06	1424.82	1637.73	2256.97	1878.21	1343.81	1967.85	3170.13	1705.98	1936.84	1901.18	2422.41	3148.64	1912.6	3614.67	3802.39	4272.28	3454.48	3638.93
Rheinanthrone	Benzenoids	269.046	3.44247	1055.97	868.244	900.278	979.936	1333.52	633.241	1240.77	496.235	777.906	861.084	387.839	428.505	373.652	408.867	347.842	329.209	308.709	430.63	396.653	378.59	352.402	545.406	477.031	499.284	520.911	531.798	456.421	553.719	585.297	446.239	423.819	422.999	380.024	475.99	505.258	415.762	464.936	462.846	353.348	439.786	509.015	398.754	408.991	487.688	472.722
Diethylstilbestrol	Phenylpropanoids and polyketides	267.145	6.33432	3390.85	3413.56	2481.62	3613.62	2771.97	3636.05	3073.24	3100.53	1802.92	3556.37	2525.17	3216.53	4042.5	2406.26	2829.1	3033.95	3020.94	2601.04	2432.8	2719.58	3664.06	4129.8	3978.16	2420.05	3161.59	3933.6	2481.55	1928.77	2670.98	2864.44	4029.54	2473.98	2842.93	2773.94	2894.91	3690.4	2478.24	3721.81	1753.79	2323.11	3531.22	3462.03	2824.28	3002.51	3006.21
Inosine	Nucleosides, nucleotides, and analogues	267.074	2.33244	24841	23282.7	47425.3	61000.8	46014.4	14456	16402.9	20353.9	22864.5	25902.2	552.143	394.279	458.53	531.246	443.87	865.978	3176.93	2564.61	4747.7	1454.95	24639.1	8604.11	7058.84	25025.8	25116.8	19411	16665.2	13943	13087.3	24868.8	3457.79	2274.36	2933.42	2537	1391.17	4454.55	5765.7	2476.24	1398.88	1958.16	12039.2	15119.5	13111.8	14921.8	12461.3
Dodecyl phosphate	Lipids and lipid-like molecules	265.149	6.32698	59727.2	45251.6	69530.5	57252.4	57122	66878.2	54223.1	59154.2	44122.6	59078.1	65647.9	56855.3	54272.8	58044.2	57189.7	46328.9	57871.6	44852.7	54084.6	42507.7	73078.7	63682.2	84030.1	41539.4	52865.1	66590.1	46431.4	40902	43073.9	39920.2	69780.6	69028.1	56517.7	63187.2	56345.4	61101.5	54346.5	58772.4	54741.8	45242.5	68655.4	67591.9	67858	72916.9	73420.2
Phenylacetyl-L-glutamine	Organic acids and derivatives	263.104	2.7652	1723.36	1591.62	1449.75	1601.71	1666.41	1516.11	1456.91	1598.84	1506.28	1544.89	1409.05	1597.45	1558.1	1620.56	1457.06	1344.37	1397.6	1583.67	1588.98	1387.73	1327.11	1486.98	1503.41	1455.46	1420.69	1656.93	1599.84	1466.69	1429.97	1287.68	798.314	1498.61	1630.67	1500.43	1510.99	1549.16	1587.38	1607.59	1564.45	1694.37	1231.61	1516.54	1390.48	1636.43	1633.08
D-Glucose 6-phosphate	Organic oxygen compounds	259.023	0.865067	7258.25	11951.9	17362.9	15092.5	14594.1	4525.64	3382.04	6304.31	4216.67	5119.06	18822.1	19196	18282	21706.6	22022.1	38582.1	59610.5	25673	20299.1	25601.1	29133.5	15968	17000.1	13273.3	16818.9	17196.1	10442.1	13073.1	15171.9	25350.8	9945.54	19038.8	11062.3	17679.8	10043.1	17350.1	18321.5	11574.2	10811.5	12616.6	16278.5	14917.2	15839.5	15964	14831.7
N-Lauroylglycine	Organic acids and derivatives	256.192	4.4346	1701.07	1774.65	1963.75	1547.22	1821.97	2065.65	1644.34	2325.91	1765.66	1817.72	2014.46	1606.6	1588.45	1625.04	1763.05	1610.17	1308.7	1672.53	1682.1	1638.21	2043.33	2202.42	1935.26	1767.4	2070.58	2148.12	1915.23	1647.35	1820.36	1706.73	1952.35	1501.48	1791	1737.57	1664.99	1678.89	1926.08	1977.73	1784.7	1930.08	1835.8	1833.87	1858.29	1704.27	1840.25
Palmitic acid	Lipids and lipid-like molecules	255.233	7.31992	2032.65	1443.76	1244.25	1722.08	1222.77	1196.05	1360.7	1395.92	1350.07	1512.61	1715.9	1712.14	1960.13	1912.68	1618	1829.06	2240.61	1720.99	1498.31	1648.84	2487.32	1850.17	1746.69	1420.76	2021.01	2135.97	1586.03	1958.73	1759.15	2026.57	1663.7	959.686	1584.13	1743.59	2032.62	1868.36	1726.31	1737.08	2049.73	2050.9	1910.44	1895.87	2017.87	1750.27	1867.2
3-Furancarboxylic acid, tetrahydro-4-methylene-2-octyl-5-oxo-, (2R,3S)-rel-	Unknown	253.145	3.87703	7596.9	8081.03	8910.13	6411.84	7850.33	8048.37	7590.08	15490.9	8764.22	9125.57	8634.98	7404.18	7526.24	7956.46	7534.21	7169.84	6826.45	7790.93	6246.71	6931.16	7185.19	7191.32	6917.42	6859.85	7388.88	8442.21	7673.88	7804.36	8765.87	8219.13	6612.92	6891.77	6531.89	8914.94	6269.68	7349.37	7248.35	7645.46	7584.19	7676.18	8138.14	7450.49	7889.86	8841.6	9136.26
Chrysin	Phenylpropanoids and polyketides	253.051	3.22628	1185.04	1014.05	1087.54	1002.24	1228.83	684.841	1477.9	498.653	804.58	858.485	944.529	1092.42	1080.19	435.181	502.406	985.122	987.276	1013.97	1003.73	987.736	939.109	600.312	453.978	489.987	624.513	1199.7	582.909	662.213	694.85	1121.62	1075.26	1049.02	1028.27	539.39	624.709	1043.15	613.093	432.999	1077.04	424.84	561.425	625.396	421.603	651.55	611.171
3-Hydroxymyristic acid	Unknown	243.197	4.63825	19144	27835.7	20687.8	21663	15498.9	21116.7	21194.9	15087.2	21633.1	18505.5	19065.8	23385.5	22068.2	19925.2	22351.7	13907.3	20256.3	14154	20643.7	21304.8	15305	14688.1	16495.4	25525	22470.3	23938.6	14913.8	25865	17755.5	26297.6	14162.6	26453	15697	21600.1	22347.2	24677.8	14861.6	14740	21344.3	14998.2	23838.4	20537.1	18672.5	13384.9	19853.6
1,11-Undecanedicarboxylic acid	Lipids and lipid-like molecules	243.16	3.75575	3170.09	5849.63	4735.75	2577.55	5171.24	3087.69	3056.53	3018.5	2287.21	3378.29	3298.81	2320.91	3878.78	2520.53	2707.08	2520.47	2906.07	2386.99	2984.03	2725.07	2295.16	2632.49	2598.03	3040.81	2521.51	3919.11	1955.13	2244.44	3645.5	2635.12	2585.12	2763.36	2585.72	3340.49	2660.32	3476.66	2784.38	3233.94	4669.88	4988.86	3700.65	3249.52	3383.99	3853.04	3268.9
N-Undecanoylglycine	Organic acids and derivatives	242.177	3.46398	32918.5	59242.2	23625.5	28980.8	39429.6	24862.2	26834.1	23274.4	22191	35006.7	28911.2	37674.3	33221.1	31568.1	26583.3	25718.1	23434	26948.6	36144.7	33809.3	23833.1	25145.9	22890.3	23962.2	24816.1	38707.8	15445.8	22621.7	21930.1	34754.1	32875.3	20525.3	30138.5	54485.3	24236.6	37159.2	32533.3	38594.1	62171.6	34844	65677.3	66017.3	65508.3	65311.9	66895.9
Dinoseb	Benzenoids	239.067	4.85693	8067.98	8580.08	8327.21	6940.83	11081.1	9527.14	9414.68	6145.54	7259.32	8002.27	8362.15	7256.99	8701.14	7094.74	11373.3	8969.14	9314.15	8562.32	12925.7	9699.29	9176.59	11916.1	8015.24	8558.73	12750.1	7678.21	8274.2	7135.03	8675.68	11227.8	8955.08	7056.4	10661.5	8009.97	7422.14	29514.2	12079.2	9547.86	9798.54	8050.83	14288.8	15181.4	16221.4	14999.1	15529.6
6-hydroxy-2-phenyl-4H-chromen-4-one	Phenylpropanoids and polyketides	237.062	2.60957	19488.1	20512.3	21704.6	21265.5	21216.1	22468	22818.3	25096.5	20729.4	22363.1	19652.2	20996.1	19953.4	20144.5	21806.6	21217.7	20602.3	22616.7	22382.9	20980.1	20296.8	19552	22429.7	21341.6	21255.9	22172.9	24013.9	23307.1	22912	22665.9	20412.1	20842.2	20660.6	21109.7	20733.2	21724	21966.7	22276.5	22516.5	22060	20780.3	20400.6	19056.9	22188.8	22292.6
Ribulose 5-phosphate	Organic oxygen compounds	229.012	0.876892	2527.22	2293.26	3984.08	4892.86	4528.06	1026.2	1379.2	1797.83	1489.92	1882.23	997.477	1556.38	1009.18	1424.44	1397.48	1881.96	3776.28	3272.14	3412.93	2741.63	4752.96	2347.65	2198.57	3528.17	3627.87	3521.41	3357.34	3018.06	3263.04	4192.49	2395.42	4107.14	3269.48	3165.17	2351.14	4337.77	4463.64	3202.98	2658.81	2755.78	2759.9	2451.67	2662.59	2790.83	2632.82
3-hydroxytridecanoic acid	Lipids and lipid-like molecules	229.181	4.30788	16563.4	21197.7	21794.4	21082.1	23566.6	25797.5	18585.8	15391.2	20646.6	24595.7	15197.3	25889.8	20487.9	25564.6	15296.1	24397.7	20054.9	17412.7	14641.9	19880.4	14981	17320.2	23080.9	15340.5	22080.5	15644.9	23729.3	22950.1	15811.4	22425	22526.4	21214.9	21279.8	19939.7	14812.5	21550.5	15988.6	24132.7	18926.4	19101.1	22678.1	21029.6	14197.6	20777.5	19355.8
Aspartyl-L-proline	Organic acids and derivatives	229.087	3.71743	1065.28	1243.92	1138.98	1123.35	987.184	1081.93	1273.68	2380.28	1450.49	1316.78	1185.03	1249.21	1170.92	1114.81	1155.94	1342.73	1166.72	1116.21	1165.29	1236.59	1020.02	1089.2	1411.66	1196.11	1123.39	970.78	1187.02	1387.26	1299.45	1245.26	1010.36	1236.15	1102.63	1182.71	1112.3	1006.63	1103.33	1012.66	1139.28	1306.05	1151.39	981.421	1095.35	1342.39	1086.75
Dodecanedioic acid	Lipids and lipid-like molecules	229.145	3.58163	5032.59	448.19	1785.59	1710.78	3520.62	1423.58	1852.5	2672.12	2374.78	1953.68	3928.55	1781.73	3914.06	1774.81	3043.16	1316.93	1572.18	1574.15	1804.1	1786.84	1220.92	1821.63	1665.39	1792.81	1729.77	2905.89	1542.96	1618.86	1670.67	1607.54	1812.76	370.631	1532.19	1827.15	3240.99	1781.19	1734.13	1641.99	1761.01	1995.64	2880.43	3159.96	1453.73	1901.56	4995.65
N-Decanoylglycine	Organic acids and derivatives	228.161	3.29982	3520.63	5856.87	2108.78	2457.06	2794.33	2829.74	2646.21	2833.58	2444.69	2642.86	2858.28	3524.66	2868.32	2605.1	2918.85	2640.18	1993.2	2423.81	3361.9	2824.71	2078.48	2512.89	2293.9	2002.46	2301.14	2921.8	1854.16	2084.27	2200.17	3207.44	2670.07	2095.86	2516.46	3806.9	2581.48	3765.25	2967.01	3176.06	5298.53	2769.39	3949.53	4142.35	4838.5	4167.81	4614.59
trans-Traumatic acid	Lipids and lipid-like molecules	227.129	3.85977	3640.67	3763.61	1552.95	3540.54	3526.82	2190.54	5291.24	2839.94	2396.77	1845.18	1999.77	10130.3	3779.7	3894.51	1701.89	1661.15	1640.13	2653.67	1532.41	1566.98	1816.33	1765.31	1857.35	2064.07	1771.15	3648.18	6460.26	1709.08	3397.38	3453.23	3955.6	1715.65	1650.54	3642.77	3790.09	3475.21	4141.76	3087.17	1723.5	3770.88	4309.68	1671.72	3315.55	1969.24	3443.38
L-Carnosine	Organic acids and derivatives	225.1	0.758233	4089.52	4183.58	6030.66	8959.17	7546.4	1013.22	1156.66	1008.38	1682.61	1891.44	2996.41	2429.38	2785.87	2999.01	3099.87	6228.44	7799.19	3333.34	3313.35	3859.84	920.542	1154.3	1059.27	1648.77	1892.86	1388.42	1218.02	1724.83	2200.81	1239.88	576.774	976.147	628.59	764.286	534.037	1170.22	680.574	930.308	788.959	980.892	2154.13	2169.26	2007.69	2178.39	2074.26
(10betaH,11xi)-11-Hydroxy-13-nor-6-eremophilen-8-one	Lipids and lipid-like molecules	221.155	4.9108	10213.4	10136.7	8809	9494.41	9675.52	9905.38	9300.17	14691.3	10103.6	10912.6	10391.6	10701.4	9719.92	8990.44	9556.92	8510.08	10291.1	9471.98	9777.79	10243.9	10229.7	9995.53	9184.34	9832.31	10359.2	10338.7	10520.4	9598.95	9578.28	9283.24	9852.17	9240.77	9791.16	9083.45	10930	9041.09	9338.63	9390.79	10617.5	9582.03	9723.06	8920.35	9080.28	9981.09	8947.91
Monoisobutyl phthalate	Benzenoids	221.082	3.7383	21304.7	20041.1	24891	19717.8	23833.1	25767.5	25188.6	39431.7	23415.9	24334.9	21613.6	23490.7	20786.5	21280.3	20636.3	21880.4	22156.7	19985.1	21774.5	20485.6	21107	20380.6	23268.4	24176.8	23342.7	24333.6	20431.5	23535.4	23631.2	22287.6	21217.6	18996.8	17847.5	21025.3	17045.4	20563.5	20575	21415.4	20500	21364.3	24527.1	20696.9	21910.6	23012.4	21404.3
Phenylphosphonic acid	Benzenoids	217.03	0.876517	8733.66	11855.3	13405.9	15357.2	12948.5	5053.86	4082.46	5163.71	5706.29	6606.53	8563.39	7706.48	6937.72	9583.7	10816	9367.73	8737.32	7992.36	8110.51	7823.25	3928.69	6608.23	4978.78	4542.06	5743.03	4973.37	5341.56	5552.47	7652.4	5914.21	2269.86	2497.79	1962.61	3139.37	2082.14	2339.86	2904.55	1682.35	1974.61	2194.61	7254.6	6845.92	7462.54	6628.33	7137.37
3-Hydroxydodecanoic acid	Organic acids and derivatives	215.165	4.04358	13020.2	13906.3	13698.6	12181.5	18830.8	12336.8	12628	15965.2	11276.3	12123.5	16127.1	12736.2	13714.3	11584.7	11694.2	12130	12975.4	12414.3	11452	11180.6	13034.6	14421.2	12046.2	16618.1	14704.8	12013.9	15404.4	12582.5	15778.2	14107.8	14169.9	12273.9	11108.6	12997.6	13874	11757.6	13050.2	11798.1	16808.1	13691.7	16028.3	12588.3	11893.8	12138.9	15014.4
Undecanedioic acid	Lipids and lipid-like molecules	215.129	3.41382	2138.48	2399.49	2118.63	1888.7	4042.54	1809.21	1831.88	1957.72	2561.93	1963.95	619.803	1250.2	2057.21	1854.69	1690.66	2370.02	6780.36	1780.36	1815.48	1679.15	1611.94	1676.42	1692.33	1499.62	1648.42	5215.55	2895.64	1479.43	1607.42	3462.56	1720.01	1752.78	1637.33	2024.89	2937.74	1766.1	1839.46	1974.49	2334.6	2902.91	1676.45	2020.89	1767.49	1734.32	1760.31
Tryptophan	Organoheterocyclic compounds	203.083	2.59713	5449.48	9195.52	9728.82	8844.72	8355.17	5478.12	3871.05	4894.83	5611.14	6287.33	8667.39	8453.31	10718.2	9679.63	12839.4	11878.5	14941.9	10310.1	9903.71	11813.1	6149.37	6179.71	7625.94	7171.28	7222.81	6912.24	4173.9	5805.42	6398.75	8786.23	3336.97	4281.54	4170.12	6695.82	5400.2	6532.78	5173.89	5722.47	4340.99	5823.72	7754.87	7245.12	7875.44	7925.69	8720.62
3-hydroxyundecanoic acid	Organic acids and derivatives	201.149	3.81082	10642.9	16154.5	9646.43	10728.8	10243.2	11215.4	9940.62	12660	9561.86	13196.3	11410.3	10569	11665.4	9262.13	10280.9	11132.2	11073	15746.1	16807.8	12816.5	13280.5	12211.9	11047.3	9699.86	10628.4	9426.93	9981.42	13867.1	12044	13030.5	14766.6	11913.1	15694.4	10535.2	14866.1	11964.5	10558.6	10940.7	14314.1	10375	10052.8	10407.4	10323.6	9071.95	10703.6
Sebacic acid	Lipids and lipid-like molecules	201.113	3.2633	441.278	2285.64	2299.36	2036.5	2599.68	2042.58	6591.26	2997.83	2326.43	2242.49	2052.64	2184.55	2228.66	2094.75	2050.55	2368.21	2160.16	1955.9	2249.75	1969.23	1916.45	1899.59	2172.25	2504.65	2174.95	1986.75	2004.53	1914.57	1957.9	1998.03	1944.1	4056.51	4216.76	2193.6	2249.02	2232.9	1899.1	395.4	2340.82	2233.71	2041.56	1992.05	2187.38	1984.5	2286.86
N-methyl-4,6,7-trihydroxy-1,2,3,4-tetrahydroisoquinoline	Organoheterocyclic compounds	194.082	4.22657	1794.18	1668.44	1984.43	1737.48	1773.69	1700.44	1751.9	2974.89	1826.61	1896.08	1809.05	1687.08	1883.02	1633.23	1751.79	1731.28	1792.28	1680.96	1572.79	1795.12	1604.11	1560.94	1702.91	1719.14	1939.59	1683.06	1597.81	2042.85	2031.13	1838.99	1946.47	1613.79	1545.46	1697.35	1856.36	1988.77	1863.86	1818.36	2265.51	1862.89	1531.12	1726.85	1769.06	1829.94	1741.83
2,6-Dimethoxy-4-(1-propenyl)phenol	Benzenoids	193.087	3.80013	980.055	991.994	907.963	1116.41	1762.13	1129.5	986.559	1533.62	1021.3	1004.96	759.183	1026.2	1522.58	880.193	1043.59	1007.74	1257.17	934.728	996.047	1097.1	1131.03	945.492	1238.03	978.791	986.478	899.792	1038.18	1123.62	985.035	986.649	932.038	1043.57	904.739	943.157	963.753	997.412	957.22	1072.63	1119.7	967.17	968.807	1022.57	1057.8	992.519	995.375
1H-Indole-3-carboxaldehyde	Organoheterocyclic compounds	190.051	2.46993	1230.62	1861.72	2268.82	2287.77	2313.2	1431	1630.22	1964.22	3505.96	5519.09	638.86	1080.41	651.28	941.637	822.865	824.215	604.622	638.148	527.47	536.836	833.917	679.514	608.163	586.676	523.666	910.563	636.118	778.754	1105.34	834.017	1551.17	2217.03	4742.07	1935.41	2028.15	2248.09	1471.59	1553.15	1992.81	1119.28	1290.63	1374.93	1625.71	1389.96	1357.98
2,4-Dichlorobenzoic acid	Benzenoids	188.949	1.31855	1681.16	1909.25	2205.72	2316.71	2102.89	1111.72	978.668	798.197	1197.1	1655.73	1601.67	1573.75	1487.22	1717.6	1692.19	1887.08	1737.78	1452.35	1560.75	1724.17	1172.39	747.493	829.372	1023.88	1034.18	1048.42	1314.95	1150.25	1183.7	1154.64	845.864	699.526	683.96	817.541	683.877	716.808	727.983	591.741	679.773	682.637	1265.79	1310.84	1482.35	1274.3	1385.04
8-Hydroxyquinoline-5-carboxylic acid	Organoheterocyclic compounds	188.035	2.66232	692.699	946.427	1264.65	1515.28	1329.09	778.065	1091.16	1536.46	1566.01	2678.71	392.152	432.734	365.007	718.45	471.145	422.267	277.55	471.692	379.207	268.507	245.008	296.066	374.766	453.527	283.231	326.6	383.141	327.111	514.414	477.387	1229.21	1347.59	2295.8	1442.37	1972.82	1300.38	1199.45	1203.24	1582.1	1053.99	892.709	817.558	836.061	1081.56	981.227
3-Hydroxycapric acid	Organic acids and derivatives	187.134	3.59961	8456.94	8817.02	8653.64	12542.1	12003	11340.5	8296.07	10034.9	11619.4	11461.7	8729.43	8149.08	9111.26	12698.2	9620.26	10412.6	7995.6	8237.43	11070.4	12591.5	13227	8164.17	8716.79	8214.03	8594.33	10301.5	11455.9	8421.51	12240.4	7501.96	11393.7	7818.46	7677.85	8732.88	12533.1	12324.5	10197.1	11545	10294.8	8446.32	7986.86	8200.76	8716.91	11726.7	11830.8
Azelaic acid	Lipids and lipid-like molecules	187.097	3.10042	14003.2	16075.3	14235	8412.58	17891.1	9230.34	12065.9	10260.9	7145.27	10791.5	8637.18	7729.01	12097.3	10727.6	9831.77	7446.85	10031.4	8579.65	10476.4	10187.4	8592.6	7556.04	7002.85	9238.87	9296.14	12437.6	5918.51	7654.85	7496.78	7784.24	8978.11	9062.61	9725.93	12059.1	8728.32	11134.2	8688.76	9439.11	13368.3	18183	10622.9	10734.9	12451.2	10868.5	10734.6
Tetrahydro-2,5-furan-diacetic acid	Organic acids and derivatives	187.061	2.63964	13170.2	5966.24	8697.94	8831.76	7046.27	6878.25	10485.2	17013.1	7270.12	10175.2	10093.1	10348.8	9924.57	6584.31	10043.4	8442.88	10288.9	11512	6921.16	6945.89	8482.76	10368.7	9791.15	7802.08	6631.32	6042.41	7287.81	10599.9	10351.6	8963.89	12725.8	9534.22	8962.79	9521.95	10347.8	9908.45	9322.61	10464.8	7905.74	9095.35	9053.83	9461.55	8280.23	9128.54	9943.35
3-(2-amino-2-oxoethyl)-5-methyl-hexanoic acid	Unknown	186.113	2.85863	3174.51	4897	3072.74	3612.18	2640.01	3219.57	3406.45	3388.14	2707.17	3323.85	3567.92	3258.93	3528.72	3134.37	3401.07	2839.75	2937.75	3111.54	3660.8	4344.15	3225.95	3283.47	2711.97	2646.1	3848.75	4490.66	2143.34	2911.9	2981.76	3438.46	3753.88	3023.05	3474.7	4846.24	3132.43	3836.69	3018.95	4372.66	5255.17	4702.37	5706.6	6181.44	6393.58	5981.31	5773.53
3-Hydroxyphenyllactate	Phenylpropanoids and polyketides	181.05	2.91988	4565.87	4550.96	4539.02	4485.86	4981.89	4808.46	5713.83	7314.3	4752.74	4799.87	5171.01	5017.94	5213.22	5143.36	4401.33	4378.84	4704.76	4081.63	4511.68	4544.48	4985.93	4623.74	4556.03	4917.39	5274.7	4775	4618.22	4497.22	5037.75	4653.69	5012.57	5467.93	4838.25	4446.7	4264.91	4558.5	4591.31	4927.38	4566.48	4909.12	4440.88	4739.09	3905.2	4625.32	4758.45
L-Iditol	Organic oxygen compounds	181.072	2.90646	10610.6	10454.2	10603.3	9797.88	10062.8	10708.4	11073.7	14586.6	10223.6	9697.65	11283.3	11134	10544.1	10133.4	11686.6	10942.4	10904.5	9851.4	9850.68	10575.6	11221.3	10376.9	10093.9	10552.3	11011	10155.1	10751.9	10584.4	10336	9783.92	10358.6	11193.9	10151.3	10578.5	10147.6	9784.2	10386.6	10527.7	10522.1	10527.2	10532.8	10437	9690.15	9552.12	9471.77
L-Tyrosine	Organic acids and derivatives	180.066	1.7287	5227.49	12426.9	13543.8	10363.2	10307	8635.53	5784.54	7362.8	9193.61	7917.52	10012.6	11834	12759.6	11667.7	12215.3	16999.5	17410.6	14847.1	10961.2	15218.1	10565.9	10770.4	10193.2	10368.4	10512.5	10643.4	5519.7	8859.08	7766.59	10833.1	4669.62	6790.07	4727.34	6393.89	7683.99	8758.42	7951.99	7429.75	5272.78	7666.5	9797.33	10240.4	9383.57	9784.36	9767.58
Allose	Unknown	179.056	0.856717	9141.66	10175	12302.8	14178.8	13130.9	5225.22	4984.05	4696.91	5634.35	6351.12	12706.5	14782.9	12206.6	17653.4	15557.3	19006	21681.8	17485.7	18212	17664.8	16576.1	22936.1	20841.6	19080.9	19507.1	19672.2	23760.3	25568.3	32172.7	26282.5	1920.15	2252.7	2023.86	2410.7	1811.16	2028.17	1883.45	1760.38	1785.49	1817.77	8880.22	8346.68	8944.28	9116.89	8918.82
3-(3-Hydroxyphenyl)-2-methylpropionic acid	Phenylpropanoids and polyketides	179.074	3.1937	3707.7	3907.43	3461.69	3611.95	3731.01	3597.63	3937.83	5555.08	3142.58	3621.73	3472.84	3821.56	3178.92	3098.95	3661.64	3412.06	3022.77	3497.47	3663.74	3652.63	3119.68	3279.73	3380.14	3158.93	3313.44	3538.33	3740.43	3683.83	3551.22	3614.54	3373.65	3601.26	3705.47	3851.66	3502.17	3337.82	3740.68	3502.96	3738.28	3620.29	3740.13	3367.56	3854.45	3727.11	3678.65
L-Citrulline	Organic acids and derivatives	174.088	0.857233	757.345	1101	1049.32	989.015	1014.64	971.329	702.965	750.791	826.512	909.232	1952.31	1807.38	1991.14	2422.95	2138.68	3605.83	4135.79	3224.79	3347.59	3346.28	2178.53	2000.99	1936.58	1618.18	2231.82	1894.2	1486.49	1950.08	2013.31	2220.95	397.247	676.759	550.311	901.447	696.125	688.738	652.576	617.199	522.064	620.642	1426.07	1378.73	1452.11	1465.06	1367.97
L-(+)-Arginine	Organic acids and derivatives	173.104	0.7787	3414.1	4431.96	4289.8	4361.55	4657.21	2705.42	2808.65	2661.4	2957.06	3291.08	5005.75	6482.21	5840.52	7125.06	7362.28	8127.69	8660.99	7117.38	8367.24	8194.95	9022.6	11517.6	10280.6	10183.4	10158.7	10989.4	5926.87	8773.11	8541	9445.16	1737.66	2376.47	2287.03	2767.1	2806.56	2551.78	2382.04	2614.8	2251.25	2832.92	4176.64	4223.02	4172.04	4517.01	3961.97
(??)-3-Hydroxynonanoic acid	Unknown	173.118	3.37925	7677.54	6856.89	6712.91	7010.04	9743.3	7646.45	7014.09	7802.69	10937.4	8351.01	8092.2	6967.39	7205.58	6941.19	6881.98	7036.29	6475.8	6818	6958.15	6676.22	6410.94	7186.4	6835.83	7678.85	7401.82	6681.81	7423.07	7081.76	7454.5	6379.14	6879.18	7067.47	7046.79	6912.29	7396.07	7333.46	6970.73	7607.02	6644.14	9148.94	6953.55	6717.38	6603.45	7464.75	6499.29
Suberic acid	Lipids and lipid-like molecules	173.082	2.94258	6135.73	4946.44	6537.32	3509	5617.69	6227.1	5154.02	5440.13	4212.56	3706.83	4128.85	4106.13	5171.67	4475.17	4570.18	5009.84	4239.02	4299.41	3716.82	5814.19	4295.57	5555.89	5584.75	5255.95	5256.06	4020.5	4868.3	4535.97	3594.62	4141	5920.65	4998.38	6069	4687.54	5892.87	4943.9	3853.04	4986.23	4855.19	6267.34	5573.82	5722.89	6145.81	6507.91	6059.76
9-Oxo-nonanoic acid	Lipids and lipid-like molecules	171.102	3.33718	5425.71	7713.66	6687.48	5095.29	9051.12	5138.25	6037.98	5219.56	3775.37	6086.82	4769.42	4043.42	6559.71	4078.77	4648.02	4647.25	5106.42	4981.9	5631.34	5516.58	4343.83	3839.8	4095.15	5436.74	4061	5616.35	4232.52	4193.19	4874.47	4363.07	4461.66	4194.25	5211.93	7265.49	4532.61	4583.85	5141.37	5289.19	8171.6	9368.99	5814.08	5920.67	6170.56	6051.11	6042.86
1,3-Cyclohexanedicarboxylic acid	Unknown	171.067	3.01699	70774.8	64285.4	73839.1	66890	66419.6	81064.8	59150.6	110487	68437.1	60703.3	63399.4	64098.3	72242.5	63655.6	60073.5	64449.1	63713.4	66966.1	64867.4	65811.1	71295.8	70068.1	69649.9	72596.8	63999.2	71157.1	71895.9	75735	62639.5	69938.1	64388	70807.5	69906.9	64838	70411.9	68782.5	64657.9	68981.2	67074.4	69061.6	64510.8	68195.3	53584.4	65739.8	67275.2
2-Methoxy-5-nitrophenol	Benzenoids	168.024	0.9762	2138.15	413.453	2771.07	3674.46	2803.92	1243.22	1211.14	1066.63	1430.03	998.407	2793.21	3477.26	3471.53	5314.01	4337.94	4855.39	3291.73	2852.72	3633.16	4228.97	1378.39	2139.32	1810.54	1160.92	1355.49	1952.53	945.876	2143.37	2205.85	1158.94	777.292	1400.28	1122.89	2024.78	1219.83	1467.95	1019.72	799.69	1468.07	1511.54	1509.22	1676.26	1924.22	2267.24	2207.96
Uric acid	Organoheterocyclic compounds	167.021	0.977167	1889.92	5674.7	4208.97	2818.74	2601.87	3884.09	2309.75	2599.26	2642.46	3235.43	69769.4	47796.2	63479.6	85721.4	63221.7	96491.4	51312.8	49159	48272.6	73020.3	14779.9	17002.2	24446.3	12649.7	17748.3	15438.2	12323.6	21293	24155.8	18876.5	8389.72	8336.51	8700.81	12027.4	11379.5	12045.7	10491.8	10297.9	9439.76	9720.07	20175.5	22148.6	25349.1	24299.4	20526
2-Hydroxy-4-methoxybenzoic acid	Benzenoids	167.035	3.40423	1104.64	1457	1130.15	1151.67	1555.86	1305.42	753.723	760.941	51.8749	1400.85	782.068	572.631	3774.46	986.342	728.129	1476.8	1149.05	175.906	967	962.89	690.748	860.605	752.194	2142.22	833.261	86.9906	601.144	728.03	708.715	702.567	635.851	607.17	876.833	194.451	761.439	1496.76	1197.04	1028.98	1141.96	1969.65	1146.09	1249.33	1013.91	1151.91	1142.47
Terephthalic acid	Benzenoids	165.019	2.82233	35813.4	35969.1	39720.2	37448	35236.5	37794.1	36763.9	62215.7	34301.8	41161.5	37979.5	33977.3	36899.1	34084.5	35691.4	36470.3	36030.3	36886	35523.3	36797.2	35701	35952.7	36757.2	36150.3	34195.8	34700.1	35281.7	36105.2	32720	42038.9	36215.4	38482.2	34969.2	64649.5	36155.3	40418.6	35729.2	36861.5	36941.9	37651.2	37010.8	34315.8	36278.9	38562	35596.7
L-(-)-Phenylalanine	Organic acids and derivatives	164.072	2.47913	10105.6	14907.8	19162	18296	15868.5	11433.2	8182.78	10142.3	11920.5	14696.7	17216.1	19100.3	20264.6	23310.6	23243.9	23809.3	23926	22565.4	21636.2	26114.4	15659.4	15581.8	14142.8	15121.2	15261.8	17252.6	9725.69	13032.2	12944.2	17654.7	8449.79	11932	8882.13	13050.1	10680.7	14015.3	10947	10674	8781.91	11481.4	15880.7	16495.1	15299.1	14590.7	16216.2
1,6-Anhydro-beta-D-glucose	Organic oxygen compounds	161.045	0.879217	3324.4	3427.24	3871.74	4626.31	4559.25	2945.23	2898.7	2908.41	3050.39	3037.82	3456.63	3740.8	3315.38	3542.39	3555.15	7162.53	8895.79	4690.03	5087.13	5307.4	4852.65	6438.23	5666.43	5210.59	5543.49	5041.97	5026.72	6486.75	7746.12	7309.01	1419.9	1756.89	1414.47	1566.99	1238.02	1577.19	1411.59	1524.44	1698.99	1644.98	2992	2903.74	3246.15	2921.51	3042.15
4-Phenylpyridine	Organoheterocyclic compounds	154.062	0.769417	2288.22	3437.99	3023.75	3567.25	3324.15	2030.18	1528.14	1692.68	1784.11	2037.37	5161.73	6432.62	6096.91	7387.55	7394.04	8787.19	8800.8	8211.45	8283.28	9558.39	6513.37	6670.98	6529.14	5873.28	6245.79	6899.15	3813.75	5302.03	5042.47	7037.23	1476.44	2020.1	1584.01	2033.39	1734.62	1860.11	1671.35	1703.68	1682.37	1683.44	3088.57	3464.77	3523.81	3464.9	3571.08
Xanthine	Organoheterocyclic compounds	151.026	1.49702	10937	21763.3	22575.4	21970.4	20559.8	14724	11169.9	11304.8	13990.7	15471.8	1102	441.674	336.185	328.121	290.574	6171.97	34717.4	13152.8	21682.9	8603.09	29628.2	26453.2	23468.6	28914.4	32279	26797.4	28639.4	33423.8	36446.7	34454.6	15810.8	12379.1	12112.1	14497.9	10471.2	18123.2	19496.2	11396.5	12461	10491.5	15938.4	16634.6	17962.6	18281.2	17030.2
L-Glutamic acid	Organic acids and derivatives	146.046	0.858217	7283.8	10852.2	11160.4	10717.5	9998.83	6971.57	5223.37	6722.29	6709.92	7357.03	15111	16638.4	16164.9	21137	22377	22722.3	22093.4	19640	18915	21287.9	11998.7	13559.7	14281.5	13782.2	13157.9	14947.5	11047.1	14896.4	15922.4	16324.9	6083.98	6798.38	6157.15	8724.79	7181.38	7527.48	6757.11	6570.65	5436.32	7028.21	11444	11045.2	11541	12222.8	11588.4
Glutamine	Organic acids and derivatives	145.061	0.837667	6980.69	8976.27	9807.81	10280.5	8961.19	5693.4	4659.44	5005.43	5680.28	6268.33	11581.6	8994.16	11615.3	9688.36	10195.3	16109	15239.3	10465.4	11100.6	11914.7	8518.81	8155.75	8248.33	7622.49	8973.14	8103.92	6791.54	7080.42	8915.64	10424.7	2671.18	3790.96	3330.97	4442.87	3543.3	4333.73	3898.22	3595.67	2874.16	3619.15	7135.26	6789.37	6826.35	7450.65	6656.4
(3-Methyl-2-butenyl)-benzene	Benzenoids	145.098	0.7393	2923.96	4128.2	4569.28	4419	4322.09	2405.02	2301.29	2565.75	3064.89	3090.29	5722.3	7021.65	6832.84	8578.29	8155.61	10696.1	9546.83	8663.29	8475.54	9999.89	7477.18	8630.18	8774.19	7952.03	8801.95	8771.68	5169.2	7385.09	7365.32	8142.85	2004.75	2462.03	2078.5	2829.02	2382.41	2544.48	2396.01	2266.44	2253.29	2485.76	4700.92	4774.09	4403.59	4291.93	4087.63
2-Methylglutaric acid	Unknown	145.05	2.7568	13388.8	20887.4	13237.4	13552.4	13692.9	12891.2	13725.4	24035.8	14532.9	12866.1	12610.5	11991.2	12708.9	12335.9	13687.6	12725.3	12239.4	12259.1	13564.9	12083.8	11002.9	12051.7	12502.7	13153.9	12523.7	12526.1	13095.9	12679.6	12009.5	11477.1	12461.5	10825.2	13174.8	13649	14089.4	13420.2	12680.8	12394.3	13234.9	13802.3	11166.3	12947.3	11908.5	12093.5	12632.2
4-Hydroxybenzoic acid	Benzenoids	137.024	2.82545	5470.87	4973.41	5787.91	5178.71	5244.79	5593.28	5811.37	7750.25	4903.86	6027.68	5817.41	5780.3	5343.16	5004.16	4725.14	4496.16	4814.08	4954.2	4968.59	4499.13	4768.94	5115.79	4855.53	5502.31	5230.43	4974.59	4789.26	4720.98	4874.85	5855.19	5596.01	5890.72	4702.85	8178.91	5006.68	5297.03	5204.62	5400.79	5433.13	5386.07	5269.45	5057.61	4880.54	5443.69	5101.34
Phenyl acetate	Benzenoids	135.045	3.05553	1165.35	1253.64	1335.08	1203.81	1407.83	1398.23	1652.05	2137.91	1411.12	1457.81	1942.24	2434.88	1885.21	2946.13	3176.36	1555.63	1812.45	2394.24	2866.53	3088.54	1437.34	1538.11	1633.53	2318.59	1751.69	1914.64	1483.12	1615.42	1237.42	1582.22	1561.55	1484.41	1193.96	1336.43	1167.65	1320.4	1409.52	1334.71	1652.51	1316.89	1796.95	1605.9	1632.44	1899.17	1619.47
Aspartate	Organic acids and derivatives	132.03	0.847133	3201.66	4131.18	4361.81	4521.11	4306.67	2727.6	2238.4	2506.09	3004.24	2982.62	5456.31	5629.05	5842.29	7337.58	6641.65	8621.1	9511.26	6676.22	6954.22	8264.37	5103.39	5784.1	5605.47	5202.23	5421.52	5556.83	3295.39	4745.82	4639.64	6092.83	2227.02	3058.93	2380.96	3499.57	2809.9	3513.52	2877.58	2911.17	2108.59	2982.49	4296.93	4300.63	4743.42	3972.03	4019.31
Ureidopropionic acid	Organic acids and derivatives	131.046	0.827817	1663.01	2358.59	2209.68	2738.59	1991.03	1597.8	1384.24	1273.56	1603.19	1583.21	2218.58	2856.68	2649.56	3065.83	3400.74	3907.54	3957.08	3192.21	3451.27	3811.27	2816.69	3123.6	2757.77	2685.83	2763.11	3014.99	1818.89	2395.52	2183.18	3307.09	1033.6	1194.54	1253.75	1418.7	1356.95	1386.73	1573.95	1297.55	1208.86	1401.88	2108.61	1997.45	2341.86	2201.41	2023.56
L-Leucine	Organic acids and derivatives	130.087	2.00976	5116.56	7555.23	12091.8	8267.56	10440.7	4863.62	3794.27	4685.47	7427.09	5556.17	9708.24	7102.32	11547.5	8123.31	12837.6	9157.32	9705.74	8020.09	8397.7	13892.3	6359.34	9365.52	9339.82	6542.44	9465.13	7274.15	5945.87	7681.67	7848.67	7220.36	5250.34	4457.44	3925.52	5174.64	4817.72	7756.17	4888.16	4117.49	4277.88	4862.87	6236.8	9151.9	8602.55	6396.82	5867.21
Pyroglutamic acid	Organic acids and derivatives	128.035	0.856283	2243	3011.96	3248.31	2802.09	2961.21	1971.16	1825.83	1844.51	2050.11	2020.57	4241.38	4600.55	4288.81	5071.71	5464.58	5899.26	5595.65	4705.87	4617.66	5373.98	3655.22	3787.64	4083.74	3575.48	4140.97	3891.72	2816.46	4093.62	3683.31	4221.8	1732.08	1883.27	1950.89	2236.35	1935.2	2109.97	1834.15	1731.19	1619.68	1930.52	3344.5	3008.08	2930.59	3188.53	2915.38
Naphthalene	Benzenoids	127.051	0.837917	1054.14	1356.6	1335.27	1483.52	1321.77	934.918	730.328	922.453	816.284	997.499	1710	1477.07	1708.05	1304.81	1628.67	2221.92	2335.3	1721.75	1854.7	1902.55	1316.37	1176.47	1067.24	1106.03	1186.7	1182.01	1086.74	1140.63	1436.8	1493.17	546.539	577.335	571.851	740.039	519.344	581.355	602.635	541.296	519.359	640.851	1121.74	1166	1250.3	1188.71	1088.91
2,4-Dimethyl-2-pentenoic acid	Lipids and lipid-like molecules	127.076	3.0185	6482.45	6445.89	6440.02	6534.14	6636.91	7428.82	5994.78	9786.12	6745.2	6015.47	6514.32	6064.57	7589.42	6150.15	6129.24	6779.44	6587.89	6431.96	6369.12	6813.45	6833.76	6931.28	6791.63	6932.11	6636.28	6739.53	7548.12	6979.92	5924.88	7001.62	6208.77	6833.49	6527.95	6043.08	6963.09	6847.18	7253.85	6591.15	7137.01	7058.29	6620.93	6316.25	5230.91	6610.94	6754.03
Taurine	Organic acids and derivatives	124.007	0.847267	52860.5	61327.9	79788.9	91971.1	79460.2	25967.1	19518.7	24834.1	31250.5	37017.4	70971.5	68694.1	71355.7	93655.9	90234.6	102501	94852.9	77588.1	77298.4	91386.8	27525.4	40554	34395	39413.1	41628.6	36050.4	51634.5	51617.8	65873.4	48290.8	10105.8	10739.7	10577.4	11010.6	9334.45	12171.7	12106.4	9379.07	10094.1	8270.84	41478.3	42792.5	41123.5	42294.5	40932.7
Benzoic acid	Benzenoids	121.029	2.83078	17271.6	17702.7	18409.2	17634.9	15845.1	19327	18957.3	29617.4	16296.7	17933.5	18751.7	16775.5	17506.7	17886.3	17852.8	17191	19401.1	16549.6	15880.7	18324.2	18013.3	17007.6	16918.3	17596.6	16087.4	17012.3	17174.3	18771.6	15769.6	19344.2	18851	19582.2	18504.6	29437.4	17907.1	19377.5	16989	17107.8	17628.8	18058.1	17332.5	16094.2	16737.3	17094.6	17853.9
L-allo-Threonine	Organic acids and derivatives	118.05	0.8471	1244.31	1810.16	1677.88	1568.45	1611.15	1061.7	907.419	1046.14	1085.87	1193.8	1872.08	2268.45	1762.05	2198.65	2988.97	3009.77	2511.32	2713.33	2793	2853.26	1742.04	2149.63	2066.86	2166.31	1961.3	2148.24	1607.84	1860.01	1915.95	2288.93	485.758	803.538	848.794	1149.17	817.352	976.712	821.973	992.577	865.884	947.742	1638.49	1306.74	1508.72	1064.86	1374.79
L-Serine	Organic acids and derivatives	104.035	0.820183	2257.96	2758.26	3042.34	2810.36	2603.62	1986.31	1622.24	1738.26	2077.86	1993.85	3037.92	3241.96	3146.46	4040.98	4384.16	4700.23	4668.4	4230.58	4147.26	4153.7	3026.75	3455.28	3354.16	3089.53	3279.7	3118.18	2260.6	3068.52	2381.22	3666.34	1397.37	1511.22	1516.57	1748.91	1424.65	1811.51	1467.02	1609.34	1245.48	1654.67	2483.92	2395.46	2709.68	2413.52	2356.25
D-Alpha-aminobutyric acid	Organic acids and derivatives	102.055	0.858433	983.272	1219.8	1378.28	1275.69	1348.44	800.871	609.897	766.572	880.124	894.407	2090.78	2111.98	2009.38	2501.38	2618.77	2756.58	2772.02	2302.91	2477.16	2291.63	1592.15	1795.43	1937.71	1501.04	1544.58	1989.15	1223.35	1776.71	1599.73	1996.27	748.334	691.052	741.781	1015.72	939.627	912.584	912.363	981.75	631.43	835.169	1435.78	1214.6	1445.36	1354.73	1341.93
Valeric acid	Lipids and lipid-like molecules	101.06	2.75852	3579.12	3181.78	3764.51	3554.43	3794.84	4538.45	3642.22	5206.52	3254.36	3417.33	3517.6	3751.07	3235.82	4076.46	3627.78	3227.72	3350.03	3210.95	3363.41	3767.55	4287.3	5713.69	3396.15	3707.92	3844.26	236.819	3272.99	3206.23	3310.44	3026.15	3618.17	3169.64	3506.12	3777.3	3444.42	3386.11	3532.4	3730.3	3290.73	3392.77	3000.86	3263.52	2952.18	3383.58	3575.07
