# Supplementary material for: Untargeted metabolomics reveals dynamic changes in metabolic profiles of rat supraspinatus tendon at three different time points after diabetes induction
Source: Front Endocrinol (Lausanne). 2023 Nov 20;14:1292103. doi: 10.3389/fendo.2023.1292103 (PMC10694349; doi:10.3389/fendo.2023.1292103)
Supplement: Supplementary Table 1 — A total of 201 metabolites were identified from 5758 metabolite features extracted from the raw data acquired in positive-ionization modes by untargeted metabolomics analysis. [file DataSheet_1.zip › Supplementary Tables/Table S3.XLSX]

## Sheet: Sheet1
MS2 name	Superclass	FC	Corrected p-value	VIP	regulated	MZ	RT	4-1	4-2	4-3	4-4	4-5	4-6	4-7	4-8	4-9	4-10	N-1	N-2	N-3	N-4	N-5	N-6	N-7	N-8	N-9	N-10
Xanthosine	Nucleosides, nucleotides, and analogues	2.3092	3.72e-06	2.42255	up	283.069	2.37833	4098.12	3277.57	4769.52	4856.68	4099.98	5269.03	5867.52	3276.76	2909.44	4229.32	1839.99	1694.23	1448.35	2305.05	1171.66	2396.27	2140.36	2072.42	1675.01	1728
Xanthine	Organoheterocyclic compounds	0.456864	0.0427715	2.83007	down	153.039	1.01892	261.969	191.175	166.546	204.989	180.844	855.451	4358.59	1527.92	2260.75	1546.07	2624.99	1903.56	2535.04	1958.83	1499.43	3684.4	3878.09	3173.38	2224.41	1808.33
Valine	Organic acids and derivatives	2.49387	6.73e-05	2.62089	up	118.085	0.891417	6311.9	6226.74	6551.65	6078.99	7536.44	6370.97	5211.95	5168.02	4553.46	5788.82	2092.06	3409.33	1360.44	3127.11	3137.36	2666.61	2670.88	1398.76	1472.76	2643.04
Uric acid	Organoheterocyclic compounds	6.42913	8.12e-10	3.38007	up	167.021	0.977167	69769.4	47796.2	63479.6	85721.4	63221.7	96491.4	51312.8	49159	48272.6	73020.3	8389.72	8336.51	8700.81	12027.4	11379.5	12045.7	10491.8	10297.9	9439.76	9720.07
Ureidopropionic acid	Organic acids and derivatives	2.47672	7.74e-08	2.79756	up	131.046	0.827817	2218.58	2856.68	2649.56	3065.83	3400.74	3907.54	3957.08	3192.21	3451.27	3811.27	1033.6	1194.54	1253.75	1418.7	1356.95	1386.73	1573.95	1297.55	1208.86	1401.88
Tyrosine	Organic acids and derivatives	2.01073	2.43e-05	2.23829	up	182.08	1.08134	4758.97	3335.28	3757.56	4942.37	5749.42	4422.21	4120.11	3522.94	3449.69	5504.4	1467.5	2023.56	1981.59	2352.45	1602.23	2306.58	2927.08	1679.12	2412.91	2912.28
Tryptophan	Organoheterocyclic compounds	2.12137	4.61e-06	2.47804	up	203.083	2.59713	8667.39	8453.31	10718.2	9679.63	12839.4	11878.5	14941.9	10310.1	9903.71	11813.1	3336.97	4281.54	4170.12	6695.82	5400.2	6532.78	5173.89	5722.47	4340.99	5823.72
Trehalose	Organic oxygen compounds	3.15268	7.93e-05	2.92108	up	360.148	0.8828	6905.22	6286.61	6048.68	5523.24	6200.4	14818.1	19502.8	9212.7	10773.8	9616.4	1999.29	3934.89	4199.66	3095.47	3057.5	2880.98	2723.7	2543.7	2515.51	3146.82
Taurine	Organic acids and derivatives	8.07919	9.01e-14	4.48276	up	124.007	0.847267	70971.5	68694.1	71355.7	93655.9	90234.6	102501	94852.9	77588.1	77298.4	91386.8	10105.8	10739.7	10577.4	11010.6	9334.45	12171.7	12106.4	9379.07	10094.1	8270.84
Stearoyl-L-carnitine	Lipids and lipid-like molecules	3.35058	0.0361704	2.25132	up	428.371	4.63545	57173.4	5746.52	54798.1	9196.61	8421.4	12094.1	10918	9074.92	9233.44	11379.2	6519.64	3888.44	4404.8	6077.29	2371.95	9141.4	7231.98	7384.83	4400.63	4699.4
Stachydrine	Organic acids and derivatives	2.42587	5.68e-08	2.58236	up	144.1	0.940067	1575.55	1342.61	1227.74	1577	1619.92	1362.25	1071.81	989.51	1070.81	1141.2	587.912	466.919	592.289	481.288	551.675	577.522	533.184	577.527	577.217	404.461
Serine	Organic acids and derivatives	2.99594	4.59e-06	3.03493	up	106.048	0.818817	1428.93	1619.39	1513.18	1666.61	1975.36	2346.79	2043.37	1905.94	1882	1792.65	565.093	480.655	531.653	661.839	626.197	626.901	540.999	384.663	419.49	1228.78
Raffinose	Organic oxygen compounds	3.31064	0.000140029	2.71047	up	505.173	0.895708	1203.25	931.334	1221.95	1018.59	1303.27	2647.55	4248.5	1550.81	1359.14	1600.4	244.829	1003.03	565.031	512.188	454.531	422.461	589.69	360.638	370.272	637.905
Racemethionine	Organic acids and derivatives	2.11668	1.89e-07	2.52029	up	150.057	1.30078	1936.88	1416.87	1758.39	1979.13	1819.61	2201.94	2569.96	1867.23	1684.52	1611.76	836.527	882.663	776.675	995.412	789.723	1149.36	1014.25	844.41	693.052	921.611
Pyrrolidine	Organoheterocyclic compounds	2.05883	3.54e-06	2.37737	up	72.08	0.979083	6857.3	5681.07	4716.72	6773.62	6403.88	6678.87	6030.04	5398.81	5210.49	5961.2	3230.45	3371.44	2515.89	3960.77	3206.99	3154.44	2788.28	2427.85	1929.56	2417.18
Pyroglutamic acid	Organic acids and derivatives	2.62926	3.74e-11	2.95028	up	128.035	0.856283	4241.38	4600.55	4288.81	5071.71	5464.58	5899.26	5595.65	4705.87	4617.66	5373.98	1732.08	1883.27	1950.89	2236.35	1935.2	2109.97	1834.15	1731.19	1619.68	1930.52
Propoxycarbazone	Unknown	2.22181	5.14e-06	1.7587	up	443.077	0.759583	1348.13	851.005	1172.31	1128.38	1035.53	1435.61	1478.31	936.376	805.758	1015.63	478.524	448.787	484.613	644.078	490.383	518.372	641.309	376.501	635.586	325.959
Proline	Organic acids and derivatives	2.49169	5.53e-10	2.73993	up	116.07	0.912833	8458.58	10099.1	8171.6	11108.9	10816.6	11062	10572.5	9300.61	9490.14	11640	4246.36	4152.71	4264.67	5326.75	4048.07	4144.09	3735.77	3344.98	3437.29	3721.81
Plasmenyl-PC 18:0; PC(P-14:0/4:0)	Lipids and lipid-like molecules	2.12334	0.0001433	1.88501	up	522.352	5.01405	8732.93	10010	7798.81	16931.4	12944.1	14093.6	19187.9	12621.8	13413	15058.8	5081.85	7220.87	4361.24	5756.56	3967.32	7686.27	6504.89	8893.52	4620.46	7504.37
Phosphocholine	Organic nitrogen compounds	3.16219	2.53e-09	2.85652	up	184.072	0.835167	6890.84	8268.69	7151.96	9397.18	11962.3	9279.69	9696.78	7165.62	6846.33	7459.09	2392.89	2935.95	2587.56	3379.24	2221.02	3209.82	2925.32	2322.42	1993.34	2633.8
Phenylphosphonic acid	Benzenoids	3.71569	5.47e-10	3.32815	up	217.03	0.876517	8563.39	7706.48	6937.72	9583.7	10816	9367.73	8737.32	7992.36	8110.51	7823.25	2269.86	2497.79	1962.61	3139.37	2082.14	2339.86	2904.55	1682.35	1974.61	2194.61
Phenylalanine	Organic acids and derivatives	2.11985	3.55e-08	2.52905	up	166.085	2.46745	33098.3	32156.3	39901.5	40508.9	41075.4	40485.3	45596.8	37286.2	34343.3	43560.2	15771.5	18999	16385.4	23406.2	18494.9	20286.2	18330.6	18507.7	13461.4	19394.5
O-Acetyl-L-carnitine	Lipids and lipid-like molecules	4.90569	7.15e-08	3.48126	up	204.122	0.963717	21125.9	17198.3	11306.1	19699.7	23018.3	16713.9	24348.4	11180.7	12276.5	17837.7	3606.39	3510.5	4660.2	5386.8	2665.75	3797.06	4047.04	2763.45	3530.42	1645.18
Niacinamide	Organoheterocyclic compounds	2.48545	1.88e-07	2.79591	up	123.054	1.3117	8534.14	6269.82	5332.85	7107.16	5546.99	6298.63	6129.01	4920.46	4253.25	4927.7	3164.05	2931.67	2530.38	2460.68	2030.75	2513.06	2387.12	2039.39	1826.97	1982.8
Naphthalene	Benzenoids	3.05873	2.53e-09	3.2926	up	127.051	0.837917	1710	1477.07	1708.05	1304.81	1628.67	2221.92	2335.3	1721.75	1854.7	1902.55	546.539	577.335	571.851	740.039	519.344	581.355	602.635	541.296	519.359	640.851
Melibiose	Organic oxygen compounds	3.89395	4.38e-05	3.10129	up	387.115	0.8992	5571.33	5695.75	4635.85	4321.59	5052.24	12939.2	16620.8	7736.52	12364.6	9359.12	1348.06	2152.29	3916.62	1764.77	1641.63	1631.8	1680.65	2895.32	2811.18	1805.87
Melezitose	Organic oxygen compounds	3.65192	0.000117242	2.81713	up	522.199	0.89565	3153.57	2549.48	3157	2256.86	3066.98	6726.09	11285.1	3549.21	3130.14	3747.92	565.812	2144.74	1610.05	1071.51	1206.36	1010.5	1287.16	828.959	590.906	1355.22
Maltohexaose	Organic oxygen compounds	2.81552	1.44e-05	2.87503	up	991.331	0.954883	760.097	576.785	627.185	606.722	816.567	1314.61	1452.67	836.755	591.834	779.408	174.222	413.361	254.514	243.982	279.235	303.878	382.436	311.671	212.35	394.543
Maltoheptaose	Organic oxygen compounds	2.7108	4.72e-05	2.69176	up	1153.38	0.95785	457.598	339.68	441.41	311.331	465.429	749.812	1017.43	571.737	524.337	597.758	102.873	294.58	184.243	191.858	234.298	187.317	230.852	214.488	148.193	231.562
LysoPS 22:6	Lipids and lipid-like molecules	3.54577	4.15e-07	3.01619	up	568.27	4.86868	8343.1	12517.9	10256.6	15955.5	13287.8	18103.7	21832.2	15113.8	14984.4	20691	3131.94	3793.09	3535.77	4215.59	2689.58	5251.56	4225.53	5891.05	4730.36	5145.8
LysoPS 22:5	Lipids and lipid-like molecules	2.9842	5.06e-06	2.56484	up	570.285	5.1492	3898.62	6070.14	3901.51	9217.1	9287.86	7574.43	8484.77	6798.18	5247.8	7078.22	2390.02	1629	1751.61	2642.2	1520.54	2915.07	2260.37	2429.14	2257.11	2843.69
LysoPS 22:4	Lipids and lipid-like molecules	3.15345	2.27e-05	2.55171	up	572.301	5.93152	9012.39	16187.2	9121.15	23725.4	24003.2	22103.2	23636.7	16546	11995.6	16973.4	5642.08	4056.82	4402.41	7370.58	3753.49	6472.01	5934.37	5695.82	5209.25	6420.19
LysoPS 20:4; LysoPS 20:4	Lipids and lipid-like molecules	3.43995	5.48e-06	2.72596	up	544.27	4.92718	10343.5	21264.5	11852.2	28033.1	22224.8	24075.3	32611	23098.9	20080.8	26662.6	7394.63	4358.49	5080.97	7183.44	4031.44	6580.34	5995.27	7115.57	7162.34	9123.6
LysoPS 20:3	Lipids and lipid-like molecules	3.9424	1.24e-06	3.02975	up	546.284	5.37027	3554.63	7217.93	4140.19	10125.9	7651.41	8135.82	10611.1	7042.81	6159.83	7391.84	1449.17	1845.31	1797.63	2289.65	957.074	2978.84	2062.98	1330.26	1986.3	1573.77
LysoPS 18:2	Lipids and lipid-like molecules	4.30636	8.42e-08	3.23751	up	520.269	4.938	4618.2	8730.74	9212.23	14747.5	10472.1	8681.7	9423.82	10127.5	11544.9	11159.7	1693.88	1687.7	3337.56	3273.64	1559.51	2200.71	1699.68	2396.12	2633.72	2441.31
LysoPS 18:1	Lipids and lipid-like molecules	3.89914	1.26e-05	2.8694	up	522.285	5.83558	10869.2	24073.3	14035.6	37114.2	34257.4	29988.4	30282.4	20788.9	16232.1	21628.7	5480.46	4414.17	6674.13	6963.95	4503.89	7092.31	6874.08	6164.63	6140.14	7057.02
LysoPE 18:0	Lipids and lipid-like molecules	2.06683	0.0148497	1.5954	up	482.326	5.73898	120633	200749	181498	448497	287555	330451	233599	395310	509443	434650	108504	205118	83608.5	109595	141178	123377	89769.6	293590	171755	193892
LysoPC 22:6	Lipids and lipid-like molecules	2.17705	0.0143786	1.75064	up	568.336	4.4785	18114.7	10463.4	13776.7	20419.2	19030.2	45637.7	49791.2	27555.9	26028.3	30081.3	6998.83	18113.2	6812.93	10085.3	7273.01	15791.8	11319	20660.9	8312.91	14472.8
LysoPC 16:0	Lipids and lipid-like molecules	2.47994	9.41e-05	1.83265	up	496.34	5.00078	210002	368495	287905	684463	489839	467689	581020	504975	530343	463291	173891	184289	123526	188159	111347	221817	165491	273227	214294	194014
Lysine	Organic acids and derivatives	3.15092	1.23e-09	3.16068	up	147.111	0.732267	5644.17	5999.05	6396.1	7083.41	7557.75	8793.15	8484.69	7278.6	6647.11	7823.38	1941.14	2427.25	2113.96	2845.51	2805.22	2566.19	1708.47	2345.22	1755.29	2249.37
L-Tyrosine	Organic acids and derivatives	3.99235	2.75e-06	3.46295	up	180.066	1.0884	4651.14	4096.7	5477.03	4351.45	5796.55	10067.4	7435.8	10414.4	9075.72	10530	1385.06	1995.73	1694.03	2133.79	1448.46	1928.18	1582.17	2140.88	1169.84	2530.36
L-Threonine	Organic acids and derivatives	3.13046	1.04e-10	3.1482	up	120.064	0.844233	2043.4	2045.76	2107.95	2244.27	2371.65	2378.03	2791.86	2513.9	2178.75	2380.84	734.159	845.646	670.939	893.751	695.814	855.956	693.095	581.405	778.5	615.909
L-Serine	Organic acids and derivatives	2.5835	5.83e-09	2.95907	up	104.035	0.820183	3037.92	3241.96	3146.46	4040.98	4384.16	4700.23	4668.4	4230.58	4147.26	4153.7	1397.37	1511.22	1516.57	1748.91	1424.65	1811.51	1467.02	1609.34	1245.48	1654.67
L-Methionine	Organic acids and derivatives	2.17608	1.13e-07	2.47138	up	150.057	1.02172	2437.37	1844.85	2518.29	2760.67	2523.32	3021.73	3319.19	2194.03	2253.99	2587.14	948.485	1127.5	1033.45	1487.19	1245.32	1237.81	1161.46	1191.1	938.891	1329.01
L-Kynurenine	Organic oxygen compounds	0.354984	0.000325812	2.33975	down	209.091	2.46152	1865.77	2167.68	1209.35	2082.92	1883.6	2262.2	1708.9	1099.75	790.73	950.233	3323.19	4109.62	11457.7	4176.8	4391.11	4506.92	3407.86	3616.23	4023.1	2119.44
L-Glutamic acid	Organic acids and derivatives	2.87242	3.68e-10	3.0465	up	146.046	0.858217	15111	16638.4	16164.9	21137	22377	22722.3	22093.4	19640	18915	21287.9	6083.98	6798.38	6157.15	8724.79	7181.38	7527.48	6757.11	6570.65	5436.32	7028.21
L-Citrulline	Organic acids and derivatives	4.42389	5.46e-08	3.63	up	174.088	0.857233	1952.31	1807.38	1991.14	2422.95	2138.68	3605.83	4135.79	3224.79	3347.59	3346.28	397.247	676.759	550.311	901.447	696.125	688.738	652.576	617.199	522.064	620.642
L-Carnosine	Organic acids and derivatives	4.83697	3.99e-07	3.42015	up	225.1	0.758233	2996.41	2429.38	2785.87	2999.01	3099.87	6228.44	7799.19	3333.34	3313.35	3859.84	576.774	976.147	628.59	764.286	534.037	1170.22	680.574	930.308	788.959	980.892
L-Carnitine	Organic nitrogen compounds	3.674	2.14e-09	3.30062	up	162.112	0.836683	46217	39802	39657.5	47847.6	46393.3	44717.2	45777.7	37612.3	36829.4	34422.9	12266.4	12609	11929	13741.3	10053.4	13237.2	13488.5	8697.44	10408.2	7689.42
L-Anserine	Organic acids and derivatives	3.27527	9.3e-07	2.51166	up	241.128	0.754667	8997.34	6992.25	8340.07	8051.92	8334.92	13773.2	17269.6	7779.22	7049.99	8208.16	2465.65	2853.5	2873.58	3889.41	2697.68	3008.79	3583.49	2504.54	3003.67	2062.84
L-allo-Threonine	Organic acids and derivatives	2.86709	1.07e-07	3.06372	up	118.05	0.8471	1872.08	2268.45	1762.05	2198.65	2988.97	3009.77	2511.32	2713.33	2793	2853.26	485.758	803.538	848.794	1149.17	817.352	976.712	821.973	992.577	865.884	947.742
L-5-Oxoproline	Organic acids and derivatives	3.32515	1.15e-10	3.34038	up	130.049	0.834233	14421.5	11478.6	13787.4	12855.8	14229.3	18206.6	18338.6	13407.2	12573.3	13532.8	3820.69	5142.11	3958.83	5542.75	4060.8	4815.57	4448.67	3695.2	3607.44	3862.74
L-3-Methylhistidine	Organic acids and derivatives	4.89997	9.43e-13	3.65728	up	170.091	0.755517	15143.8	16095.4	15204.5	22109.7	16669.7	21566	20214.7	17743	17192.5	18493.2	3846.14	3995.56	3567.51	4303.25	3321.95	4073.35	3944.84	3227.97	3801.34	2741.22
L-(+)-Arginine	Organic acids and derivatives	2.93747	2.16e-09	2.77139	up	173.104	0.7787	5005.75	6482.21	5840.52	7125.06	7362.28	8127.69	8660.99	7117.38	8367.24	8194.95	1737.66	2376.47	2287.03	2767.1	2806.56	2551.78	2382.04	2614.8	2251.25	2832.92
L-(-)-Phenylalanine	Organic acids and derivatives	2.0312	3.3e-07	2.45499	up	164.072	2.47913	17216.1	19100.3	20264.6	23310.6	23243.9	23809.3	23926	22565.4	21636.2	26114.4	8449.79	11932	8882.13	13050.1	10680.7	14015.3	10947	10674	8781.91	11481.4
Kynurenic acid	Organoheterocyclic compounds	0.282267	1.16e-06	2.957	down	190.049	2.66788	651.562	1182.72	649.44	1267.89	1229.65	707.45	679.006	642.246	718.003	544.158	2518.44	2770.07	5187.43	3061.77	3971.78	2413.25	2320.39	2652.98	2686.62	1723.31
Isoleucylproline	Organic acids and derivatives	3.57349	2.15e-08	2.75334	up	229.153	0.972533	6585.58	4882.06	4002.17	7189.62	6695.43	6265.26	7203.52	4010.84	4907.99	5997.84	1299.45	1927.21	1728.69	1815.13	1695.02	1701.33	2082.2	1458.28	1528.88	921.781
Isobutyryl-L-carnitine	Lipids and lipid-like molecules	3.31415	1.16e-07	2.78041	up	232.153	2.52365	4109.97	2043.88	3598.8	2668.24	2480.03	2231.05	2422.97	2061.22	2129.63	2198.64	961.347	770.227	852.474	856.601	745.726	852.219	637.36	784.501	676.094	691.842
Hypoxanthine	Organoheterocyclic compounds	0.327351	0.00899397	2.9861	down	137.045	1.33112	459.807	280.154	270.192	259.45	253.345	443.319	7900.68	2025.28	3713.79	1112.96	7289.46	5179.01	5700.89	4279.75	3366.67	6821.59	8380.15	3893.04	3021.95	3141.12
Histidine	Organic acids and derivatives	4.2992	2.23e-11	3.61077	up	156.075	0.759183	10742.5	10645.6	10260.1	13431.2	11017.5	16067	15217	12017.6	12422.2	13373.5	2550.12	3141.65	2703.44	3421.23	2989.16	3095.4	2890.23	2879.35	2455.15	2994.61
Glutamine	Organic acids and derivatives	3.23831	1.57e-09	3.33675	up	145.061	0.837667	11581.6	8994.16	11615.3	9688.36	10195.3	16109	15239.3	10465.4	11100.6	11914.7	2671.18	3790.96	3330.97	4442.87	3543.3	4333.73	3898.22	3595.67	2874.16	3619.15
Glutamic acid	Organic acids and derivatives	4.06574	2.08e-10	3.48689	up	148.059	0.84825	8737.58	9983.07	10271.6	12545.2	12474.9	13651.1	13737.4	12147.2	10435.9	11833.2	2626.97	3208.28	2405.16	3883.26	3019.53	3443.88	2574.69	2429.97	2040.2	2854.17
D-Pipecolinic acid	Organic acids and derivatives	3.01169	7.97e-11	3.10535	up	130.085	0.732217	6807.89	7028.29	7783.15	7675.57	8818.9	9532.27	9064.07	8243.31	8211.18	8647.22	2530.56	2955.12	2525.33	2879.51	3407.07	2967.62	2577.2	2791.36	2022.06	2508.98
D-Lactic acid	Organic acids and derivatives	3.06439	1.45e-07	2.87541	up	89.024	1.31648	12201.7	10541.6	12044.7	15169	13721.3	14674.6	15787.3	12831.6	12403	13441.9	4205.56	3699.45	4280.86	5264.82	4669.29	6866.96	3830.04	3001.94	4202.44	3320.61
Deoxycytidine	Nucleosides, nucleotides, and analogues	2.23763	0.00717834	2.33021	up	228.097	0.95895	195.144	640.498	631.869	886.258	884.355	857.247	937.143	587.677	416.806	645.846	327.981	310.333	336.789	322.866	303.26	281.472	308.263	249.247	291.303	255.062
D-Alpha-aminobutyric acid	Organic acids and derivatives	2.84579	1.16e-09	3.0331	up	102.055	0.858433	2090.78	2111.98	2009.38	2501.38	2618.77	2756.58	2772.02	2302.91	2477.16	2291.63	748.334	691.052	741.781	1015.72	939.627	912.584	912.363	981.75	631.43	835.169
D-Alanine	Organic acids and derivatives	4.98549	5.12e-12	3.82491	up	90.054	0.883883	17032.1	13784.2	14070.6	16687.9	15570.1	15354.4	15401.5	13749.9	12159.8	13541.5	3269.2	3424.87	3170.95	3321.12	2634.48	2968.67	3412.22	2468.55	2703.21	2182.92
D-(+)-Pantothenic acid	Organic acids and derivatives	2.54002	1.57e-09	2.98516	up	220.116	2.50449	2605.59	2104.97	2514.79	2880.16	2350.94	3263.98	2983.07	2625.79	2443.64	2761.12	911.913	942.68	922.016	1076.56	898.851	987.317	1403.58	1095.08	958.327	1250.07
Cytidine	Nucleosides, nucleotides, and analogues	0.461113	0.00038666	1.90165	down	266.073	0.95165	585.661	447.64	710.935	698.216	952.529	656.752	421.796	347.468	380.278	530.393	1030.4	1116.91	962.851	1173.28	751.835	2072.76	1945.07	994.524	1287.43	1095.01
Cystine	Organic acids and derivatives	4.07922	2.11e-11	3.60479	up	241.029	0.802533	2008.21	2067.13	2011.2	2497.17	1934.04	2003.93	2186.83	1878.75	1839.21	2311.93	352.497	551.132	466.151	494.638	566.872	485.929	611.206	504.374	535.82	515.298
Creatine	Organic acids and derivatives	5.91996	6.68e-10	4.02343	up	132.076	0.884833	217597	186752	197124	207691	196482	214667	218187	174512	160008	181743	37684.8	35593.3	34839.2	42336.9	27500.5	38459.3	36799.7	25372.5	30365.9	21246.4
Citrulline	Organic acids and derivatives	4.95062	1.11e-07	3.66805	up	176.102	0.8475	1981.02	2347.51	1855.93	2706.5	2392.16	4286.12	5242.23	3380.49	3473.31	3547.81	537.788	806.218	577.649	899.475	528.071	767.015	667.019	536.54	521.041	464.074
Choline	Organic nitrogen compounds	2.04238	7.75e-05	2.20514	up	104.106	0.80755	32436	22187.4	22586.4	28148.5	25603.2	29913.6	33469.2	18955.6	16684.4	18465.9	16614.6	13383.8	10857.5	15677.3	11003	13431.9	12882.8	10617.3	6710.24	10469
Cholic acid	Lipids and lipid-like molecules	2.10046	4.85e-06	1.66467	up	407.28	3.83662	545.28	581.644	1005.46	635.719	568.516	526.103	648.152	555.55	458.442	552.494	233.268	295.235	324.082	391.471	288.025	300.211	317.776	284.159	266.894	192.224
BR-Xanthone B	Organoheterocyclic compounds	3.83453	4.79e-06	2.85012	up	273.038	0.867033	1557.29	2039.59	2661.84	2593.47	1797.99	3772.13	3391.53	3587.46	4155.02	3052.98	796.308	787.418	629.273	787.714	701.404	856.272	726.012	741.821	631.504	803.241
Aspartic acid	Organic acids and derivatives	3.63652	4.38e-09	3.39054	up	134.043	0.835442	1949.88	1977.69	1941.99	2631.39	2652.04	3175.87	3461.38	2507.58	2454.9	2568.91	604.448	816.337	538.629	889.804	656.213	991.134	690.615	516.008	564.644	695.321
Aspartate	Organic acids and derivatives	2.50034	8.04e-08	2.79235	up	132.03	0.847133	5456.31	5629.05	5842.29	7337.58	6641.65	8621.1	9511.26	6676.22	6954.22	8264.37	2227.02	3058.93	2380.96	3499.57	2809.9	3513.52	2877.58	2911.17	2108.59	2982.49
Arginine	Organic acids and derivatives	2.64072	3.05e-10	2.85767	up	175.118	0.76895	32370.1	32750	35028.2	45327.8	38969.4	46435.5	45537.5	35287.3	36982.5	38771.2	13916.2	15975.1	13577.9	17840.5	15352.3	14822	15115.8	13861.4	11994.7	14269.3
Allose	Unknown	8.47763	3.95e-12	4.21001	up	179.056	0.856717	12706.5	14782.9	12206.6	17653.4	15557.3	19006	21681.8	17485.7	18212	17664.8	1920.15	2252.7	2023.86	2410.7	1811.16	2028.17	1883.45	1760.38	1785.49	1817.77
8-Hydroxyquinoline-5-carboxylic acid	Organoheterocyclic compounds	0.287053	1.87e-07	2.93705	down	188.035	2.66232	392.152	432.734	365.007	718.45	471.145	422.267	277.55	471.692	379.207	268.507	1229.21	1347.59	2295.8	1442.37	1972.82	1300.38	1199.45	1203.24	1582.1	1053.99
5-Hydroxyindole-3-acetic acid	Organoheterocyclic compounds	0.306073	0.000163971	2.6018	down	192.064	2.46108	1435.77	1914.65	969.182	1768.2	1539.37	2030.61	966.366	1108.33	478.835	597.337	3522.97	3975.5	10051.1	3953.3	3898.53	4262.98	3266.1	3337.61	3567.51	2012.81
4-Phenylpyridine	Organoheterocyclic compounds	4.36195	9.3e-10	3.54693	up	154.062	0.769417	5161.73	6432.62	6096.91	7387.55	7394.04	8787.19	8800.8	8211.45	8283.28	9558.39	1476.44	2020.1	1584.01	2033.39	1734.62	1860.11	1671.35	1703.68	1682.37	1683.44
3-Indoleacrylic acid	Organoheterocyclic compounds	2.17648	1.09e-07	2.5577	up	188.07	2.59022	19690.8	19569.2	21522.7	22883	22960.9	24656.3	25801.5	19264.2	20919.3	25189.9	8349.37	9584.07	8892.91	13524.2	9969.22	13238.2	9943.04	10064.4	8277.98	10366.4
3-Hydroxyadipic acid	Organic acids and derivatives	2.8665	3.39e-06	2.88179	up	163.059	0.875817	3995.06	3527.09	3485.09	3984.58	3937.59	7020.31	8621.51	4469.19	4926.3	4848.31	1179.34	2047.06	2104.72	1618.59	1582.49	1485.3	1489.79	2086.72	2043.1	1392.36
3'-Galactosyllactose	Organic oxygen compounds	5.91921	3.93e-05	3.57324	up	549.169	0.9144	5437	5016.79	4822.09	3896.79	4867.38	15470.6	26937.9	7278.89	6326.94	7064.2	822.268	2927.77	1657.56	1428.95	1491.41	1172.12	1559.64	1142.89	841.705	1673.63
3-Amino-2-oxazolidinone	Unknown	2.11293	1.56e-08	2.53088	up	120.08	2.4678	44855.7	42920	51007.7	51975.5	53581	51361.2	52303.8	44675.8	42437.3	55086.9	22842.9	23468.1	21318.1	28149	24154	25690.1	23236.6	24010.8	16431.4	22701.4
2-Methoxy-5-nitrophenol	Benzenoids	2.98593	1.54e-06	2.85483	up	168.024	0.9762	2793.21	3477.26	3471.53	5314.01	4337.94	4855.39	3291.73	2852.72	3633.16	4228.97	777.292	1400.28	1122.89	2024.78	1219.83	1467.95	1019.72	799.69	1468.07	1511.54
2-Fluoromethamphetamine	Unknown	3.0016	6.21e-07	2.50224	up	168.112	0.755383	1617.31	1030.88	1546.69	1386.87	1334.91	2171	2566.64	1433	1277.07	1418.68	420.174	637.627	419.212	673.386	521.032	533.756	545.819	526.582	516.475	464.144
2,4-Dichlorobenzoic acid	Benzenoids	2.30508	3.83e-11	2.60576	up	188.949	1.31855	1601.67	1573.75	1487.22	1717.6	1692.19	1887.08	1737.78	1452.35	1560.75	1724.17	845.864	699.526	683.96	817.541	683.877	716.808	727.983	591.741	679.773	682.637
1-Pyrroline	Organoheterocyclic compounds	2.48209	1.09e-08	2.73676	up	70.0643	0.912833	7166.5	7353.53	6091.05	7920.45	5942.02	6836.7	6781.86	6670.97	5857.88	7016.09	3284.89	3223.99	2693.27	3220.2	2887.02	2837.71	2397.35	2195.99	2286.24	2223.33
1H-Indole-3-carboxaldehyde	Organoheterocyclic compounds	0.34836	5.69e-05	2.49472	down	190.051	2.46993	638.86	1080.41	651.28	941.637	822.865	824.215	604.622	638.148	527.47	536.836	1551.17	2217.03	4742.07	1935.41	2028.15	2248.09	1471.59	1553.15	1992.81	1119.28
1,6-Anhydro-beta-D-glucose	Organic oxygen compounds	3.19621	1.93e-05	2.92026	up	161.045	0.879217	3456.63	3740.8	3315.38	3542.39	3555.15	7162.53	8895.79	4690.03	5087.13	5307.4	1419.9	1756.89	1414.47	1566.99	1238.02	1577.19	1411.59	1524.44	1698.99	1644.98
(3-Methyl-2-butenyl)-benzene	Benzenoids	3.53092	4.41e-09	3.22294	up	145.098	0.7393	5722.3	7021.65	6832.84	8578.29	8155.61	10696.1	9546.83	8663.29	8475.54	9999.89	2004.75	2462.03	2078.5	2829.02	2382.41	2544.48	2396.01	2266.44	2253.29	2485.76
(-)-N-Acetylneuraminic acid	Organic oxygen compounds	2.02682	6.96e-06	1.94382	up	310.112	0.913817	4801.05	5935.36	5500.07	7117.75	7013.37	4951.59	5173.62	7719.58	7413.03	8477.94	2982.13	2951.89	2638.66	3821.61	2839.9	4303.13	3903.32	2577.09	2470.36	3139.4
