# Supplementary material for: Untargeted metabolomics reveals dynamic changes in metabolic profiles of rat supraspinatus tendon at three different time points after diabetes induction
Source: Front Endocrinol (Lausanne). 2023 Nov 20;14:1292103. doi: 10.3389/fendo.2023.1292103 (PMC10694349; doi:10.3389/fendo.2023.1292103)
Supplement: Supplementary Table 1 — A total of 201 metabolites were identified from 5758 metabolite features extracted from the raw data acquired in positive-ionization modes by untargeted metabolomics analysis. [file DataSheet_1.zip › Supplementary Tables/Table S4.XLSX]

## Sheet: Sheet1
MS2 name	Superclass	FC	Corrected p-value	VIP	regulated	MZ	RT	4-1	4-2	4-3	4-4	4-5	4-6	4-7	4-8	4-9	4-10	12-1	12-2	12-3	12-4	12-5	12-6	12-7	12-8	12-9	12-10
Xanthine	Organoheterocyclic compounds	4.81173	0.00346574	4.70078	up	153.039	1.01892	261.969	191.175	166.546	204.989	180.844	855.451	4358.59	1527.92	2260.75	1546.07	4218.45	7674.36	3124.76	3429.28	4544.52	3895	7012.56	4270.24	8729.18	8697.89
Uric acid	Organoheterocyclic compounds	0.275688	8.19517e-08	2.65913	down	167.021	0.977167	69769.4	47796.2	63479.6	85721.4	63221.7	96491.4	51312.8	49159	48272.6	73020.3	14779.9	17002.2	24446.3	12649.7	17748.3	15438.2	12323.6	21293	24155.8	18876.5
O-Acetyl-L-carnitine	Lipids and lipid-like molecules	0.323233	2.11518e-06	2.70399	down	204.122	0.963717	21125.9	17198.3	11306.1	19699.7	23018.3	16713.9	24348.4	11180.7	12276.5	17837.7	5492.78	6066.02	5276.13	5501.89	5503.14	4625.74	4557.65	5377.88	7419.77	6649.49
LysoPE 18:2	Lipids and lipid-like molecules	2.14982	0.000745314	2.2275	up	476.28	4.4978	13522	19129.2	15134.8	33184.5	22294.3	28654.9	24992.1	35823.4	40577.2	40057.6	65276.7	80960.2	53205.7	45213.9	63381.8	44164	50546.3	52331.4	64679.2	67937.7
LysoPC 18:2	Lipids and lipid-like molecules	2.61959	0.000153301	2.39117	up	520.338	4.63133	56219.7	40167.3	27837.4	79314.6	54987.6	65577.6	70521.1	62801.2	60902.3	126238	106898	242065	136499	147238	212591	138403	152191	196576	243036	113002
L-Carnosine	Organic acids and derivatives	0.371935	0.000103764	2.41636	down	225.1	0.758233	2996.41	2429.38	2785.87	2999.01	3099.87	6228.44	7799.19	3333.34	3313.35	3859.84	920.542	1154.3	1059.27	1648.77	1892.86	1388.42	1218.02	1724.83	2200.81	1239.88
Inosine	Nucleosides, nucleotides, and analogues	11.7457	2.4542e-05	5.01311	up	267.074	2.33244	552.143	394.279	458.53	531.246	443.87	865.978	3176.93	2564.61	4747.7	1454.95	24639.1	8604.11	7058.84	25025.8	25116.8	19411	16665.2	13943	13087.3	24868.8
Hypoxanthine	Organoheterocyclic compounds	8.10488	0.000513508	5.03279	up	137.045	1.33112	459.807	280.154	270.192	259.45	253.345	443.319	7900.68	2025.28	3713.79	1112.96	21311.6	9172.37	6261.83	16527	15482	13077.2	10164.2	12231	11745.6	19532.7
2-Methoxy-5-nitrophenol	Benzenoids	0.424803	3.46225e-05	2.54383	down	168.024	0.9762	2793.21	3477.26	3471.53	5314.01	4337.94	4855.39	3291.73	2852.72	3633.16	4228.97	1378.39	2139.32	1810.54	1160.92	1355.49	1952.53	945.876	2143.37	2205.85	1158.94
5S-Hydroxy-6E,8Z,11Z,14Z-eicosatetraenoic acid	Lipids and lipid-like molecules	2.07642	0.000518936	2.49691	up	319.228	5.06124	1264.06	2348.55	2166.07	3614.65	2637.32	1651.87	1689.31	2977.52	1504.27	2986.93	2962.36	5366.98	4784.89	5672.04	6874.83	4475.9	4107.78	5606.52	3637.3	3937.88
2-Methyl-5-(8,11-pentadecadienyl)-1,3-benzenediol	Benzenoids	2.08573	0.0109309	2.18821	up	329.249	7.03675	3512.66	3120.35	3514.93	4214.56	4002.46	4671.73	4190.21	4259.92	4320.46	4378.43	15858.9	5815.4	5487.71	5775.09	10220.8	11547.5	4816.6	5458.21	5637.13	13199
Cholic acid	Lipids and lipid-like molecules	2.4298	0.0165828	1.99156	up	407.28	3.83662	545.28	581.644	1005.46	635.719	568.516	526.103	648.152	555.55	458.442	552.494	396.184	977.949	953.513	1317.12	1607.25	1037.31	1777.78	2406.46	3091.04	1202.12
Propoxycarbazone	Unknown	0.432809	7.12126e-05	2.14857	down	443.077	0.759583	1348.13	851.005	1172.31	1128.38	1035.53	1435.61	1478.31	936.376	805.758	1015.63	364.73	410.39	274.208	411.462	412.947	417.521	517.872	616.177	935.061	490.14
LysoPE 17:0	Lipids and lipid-like molecules	2.42368	6.35237e-05	2.95127	up	466.295	5.22707	1473.83	2043.97	1871.55	3266.76	2372.45	2466.55	1993.31	3456.02	4302.72	3551.98	7852.93	6632.41	5453.76	4726.78	7023.75	7284.78	5772.6	6256.92	5659.02	8289.56
LysoPE 19:0	Lipids and lipid-like molecules	2.24682	0.00986146	2.51088	up	494.327	6.35852	2042.6	1037.52	1255.37	1173.59	1314.71	3459.22	2693.52	3761.11	4612.46	4340.69	4496.54	5098.53	3431.99	3341.08	9529.01	8592.24	4702.2	4855.37	5237.07	8438.54
LysoPE 20:1	Lipids and lipid-like molecules	2.16368	0.00141099	2.37196	up	506.326	5.92962	872.421	1203.54	1195.49	1869.02	1636.16	1718.67	1376.83	1855.74	2226.36	2374.6	5707.06	2911.2	2180.12	2011.68	4244.27	4499.19	2631.34	2907.11	2921.15	5317.26
LysoPC 18:3	Lipids and lipid-like molecules	2.27239	0.000178549	2.46607	up	562.317	4.2619	634.426	1280.59	711.391	1663.94	1287.41	983.582	1168.62	1568.97	1525.07	1720.5	2400.15	4562.71	3075.26	1893.39	2882.63	2381.16	2430.01	2709.03	3351.88	2819.76
LysoPC 20:2	Lipids and lipid-like molecules	2.00161	0.000284467	2.23774	up	592.364	5.49608	767.19	1233.27	928.888	1994.84	2144.11	1209.75	1220.38	1539.46	1298.36	1307.48	3469.41	2754.61	2275.92	1844.03	3272.05	3284.23	2290.35	2520.61	2279.32	3318.87
D-Lactic acid	Organic acids and derivatives	0.420612	1.06536e-07	2.49152	down	89.024	1.31648	12201.7	10541.6	12044.7	15169	13721.3	14674.6	15787.3	12831.6	12403	13441.9	5593.16	4636.5	3697.14	5375.67	5560.91	5667.34	5501.91	6685.64	6990.54	6155.44
Cytosine	Organoheterocyclic compounds	0.467832	1.83749e-05	2.93586	down	112.049	0.961817	3842.48	3556.95	4522.71	4673.59	3894.57	3386.06	3163.16	3820.62	2942.98	3731.46	2373.04	2471.23	1952.42	1752.6	1312.23	1662.22	1042.46	1546.88	1689.78	1756.99
Stachydrine	Organic acids and derivatives	0.36507	6.90394e-08	3.32115	down	144.1	0.940067	1575.55	1342.61	1227.74	1577	1619.92	1362.25	1071.81	989.51	1070.81	1141.2	536.933	561.47	294.269	487.836	406.177	520.39	545.484	405.255	466.566	513.65
L-Carnitine	Organic nitrogen compounds	0.43306	1.28947e-09	2.36508	down	162.112	0.836683	46217	39802	39657.5	47847.6	46393.3	44717.2	45777.7	37612.3	36829.4	34422.9	17715.8	17845	15454.4	18527.7	17489.9	16547	17235.4	18334.8	22683.2	19738.8
5-Methyl-5-phenylhydantoin	Unknown	0.274634	2.6653e-06	3.49466	down	191.075	0.749167	2424.85	1346.67	2890.41	2359.8	3108.46	3044.06	2058.75	1308.33	1406.74	2418.26	592.069	678.231	517.234	622.221	655.434	564.329	905.937	503.54	482.48	621.075
Triacetin	Lipids and lipid-like molecules	0.301496	9.93269e-08	3.21358	down	219.082	0.760383	2471.2	1446.47	2672.04	2540.28	2584.8	2411.41	1696.46	1577.17	1653.95	1668.03	782.972	634.492	595.427	635.025	491.312	777.949	528.964	518.675	543.432	739.292
Methyl (2E,6Z)-dodecadienoate	Lipids and lipid-like molecules	0.480448	0.0112994	2.24014	down	228.195	7.32043	154445	109194	114701	146935	162662	93891	147615	161880	76492	174293	44399.9	24403.9	28382.1	170982	43002.7	64560.9	39483.8	57383.3	43627.2	128588
Isoleucylproline	Organic acids and derivatives	0.398069	4.13289e-05	2.32416	down	229.153	0.972533	6585.58	4882.06	4002.17	7189.62	6695.43	6265.26	7203.52	4010.84	4907.99	5997.84	1278.47	2394.21	2276.05	1922.11	1653.49	1693.42	1912.31	2880.64	4315.24	2658.66
Isobutyryl-L-carnitine	Lipids and lipid-like molecules	0.38802	6.17138e-06	2.51022	down	232.153	2.52365	4109.97	2043.88	3598.8	2668.24	2480.03	2231.05	2422.97	2061.22	2129.63	2198.64	815.978	1138.83	1132.28	1450.32	1140.64	540.777	796.85	1081.77	1094.23	875.264
1-Hydroxy-6-methoxypyrene	Benzenoids	0.493999	0.00699425	1.85211	down	249.095	0.753158	875.706	488.09	998.884	679.548	742.605	1523.61	1627.52	748.213	521.592	735.173	433.241	415.638	415.613	422.093	464.896	415.507	397.857	469.515	533.993	448.462
sn-Glycero-3-phosphocholine	Lipids and lipid-like molecules	0.2925	5.83484e-05	2.8769	down	258.109	0.8443	6516.08	3069.39	9147.36	3138.39	4533.6	5877.65	8454.42	4676.18	2963.01	3223.42	1605.96	1862.83	956.519	1483.9	1804.92	1415.73	1151.74	1279.89	1894.33	1637.06
3-Deazaneplanocin A	Unknown	0.371607	4.18209e-05	2.36962	down	263.11	0.756083	2223.09	1228.03	1906.73	1615.94	1736.75	2932.92	2342.95	1506.44	1204.03	1460.22	472.643	500.79	349.037	613.117	631.965	571.217	798.747	878.22	1230.66	700.917
Cytidine	Nucleosides, nucleotides, and analogues	0.447007	0.000183437	2.1369	down	266.073	0.95165	585.661	447.64	710.935	698.216	952.529	656.752	421.796	347.468	380.278	530.393	261.57	294.17	276.63	229.818	240.459	291.536	178.537	278.449	299.481	211.447
Xanthosine	Nucleosides, nucleotides, and analogues	0.457203	0.000159501	2.68201	down	285.081	2.3694	1097.81	968.731	1083.5	1555.44	1123.55	1710.81	2130.8	1422.27	1091.74	1231.95	582.899	619.482	503.66	599.689	803.271	573.048	371.31	766.552	962.278	351.935
9-Hydroxybenzo[a]pyrene-4,5-oxide	Benzenoids	0.497662	0.000113301	1.73798	down	285.092	0.755025	1359.92	706.622	1037.64	1083.31	983.107	1354.97	1361.41	813.168	667.482	836.483	422.711	608.168	550.586	683.918	481.038	498.823	569.826	472.847	428.753	361.522
Palmitoyl ethanolamide	Organic acids and derivatives	0.433855	0.0265744	2.2035	down	300.288	6.18635	10183.9	5277.35	11465.3	6231.16	5683.63	18795.5	25251.1	7548.34	4952.51	7415.66	5413.61	4250.31	4213.61	4262.42	4528.22	4837.95	3214.49	4623.8	4490.8	4767.02
Ormosanine	Alkaloids and derivatives	0.443037	6.11085e-13	2.06321	down	318.299	3.4903	4030.71	4379.2	4405.22	3855.1	4571.4	4230.32	4063.2	3946.79	4598.75	4278.54	1910.26	2050.4	2040.36	1770	1906.86	1809.76	1876.63	1784.09	1699.76	1918.58
Gerberinol	Phenylpropanoids and polyketides	0.381793	2.47672e-05	2.60428	down	365.104	0.881617	9194.88	5193.11	8426.65	6027.19	7680.85	13080.1	15185.7	8636.94	9153.85	9454.45	3194.57	3684.45	3292.32	3216.89	3162.12	3093.38	2650.63	3311.14	4624.78	4907.55
