# Supplementary material for: Untargeted metabolomics reveals dynamic changes in metabolic profiles of rat supraspinatus tendon at three different time points after diabetes induction
Source: Front Endocrinol (Lausanne). 2023 Nov 20;14:1292103. doi: 10.3389/fendo.2023.1292103 (PMC10694349; doi:10.3389/fendo.2023.1292103)
Supplement: Supplementary Table 1 — A total of 201 metabolites were identified from 5758 metabolite features extracted from the raw data acquired in positive-ionization modes by untargeted metabolomics analysis. [file DataSheet_1.zip › Supplementary Tables/Table S5.XLSX]

## Sheet: Sheet1
MS2 name	Superclass	FC	Corrected p-value	VIP	regulated	MZ	RT	24-1	24-2	24-3	24-4	24-5	24-6	24-7	24-8	24-9	24-10	12-1	12-2	12-3	12-4	12-5	12-6	12-7	12-8	12-9	12-10
Maltotetraose	Organic oxygen compounds	3.16168	3.14805e-08	1.95995	up	667.226	0.91615	1898.23	2769.24	3325.98	4816.67	3632.53	3662.84	3275.67	4096.25	3685.82	3425.52	1089.65	1157.15	1124.52	889.523	1062.47	1126.53	740.523	939.782	1420.14	1389.72
LysoPC 22:6	Lipids and lipid-like molecules	0.265071	3.36924e-07	2.21115	down	568.336	4.4785	4200.31	3382.37	4958.73	4863.95	2629.06	3575.12	4515.81	7842.08	5022.79	4216.61	22765.4	29465.2	16348.3	10991.8	17866.1	13436	9258.9	14633.2	18637.4	17143.3
LysoPC 20:2	Lipids and lipid-like molecules	0.345973	5.36145e-05	2.1024	down	548.369	5.50282	3062.13	2779.94	2673.91	2928.83	2805.5	3013.01	3023.46	2859.79	2927.96	2911.95	12089.6	10485.6	7318.82	4562.44	14156.5	6784.88	7492.64	8479.87	5718.35	6693.89
LysoPC 20:4	Lipids and lipid-like molecules	0.199275	1.21233e-08	2.72635	down	544.338	4.50805	11843.9	9639.23	19150.7	13522.4	7602.59	10577.9	12149.1	11078	12234.3	12490.1	83580.3	94632.6	58157.4	37642	67849.6	49734.4	33873.2	50425.6	61169.1	66565.3
1-Stearoyl-2-hydroxy-sn-glycero-3-phosphocholine	Lipids and lipid-like molecules	0.248646	1.4669e-09	2.63763	down	524.37	6.3051	90784.6	91355.5	135741	88399.5	55847.2	80982.5	75558.5	63260.4	72070.4	75649	390890	437620	336604	256143	367249	305575	255356	331382	333347	322502
1-O-Hexadecyl-2-O-acetyl-sn-glyceryl-3-phosphorylcholine	Lipids and lipid-like molecules	0.484611	3.71314e-10	1.86809	down	524.368	5.94518	11561.3	11851.5	12530.2	9551.81	9442.37	10591.8	9997.91	8806.67	11052.7	10321.4	24531.3	24238.9	21366.4	19298.2	23062.7	22728.7	18542.2	18855.4	22962.4	22542.8
Melezitose	Organic oxygen compounds	2.60971	1.19938e-05	1.66938	up	522.199	0.89565	4557.03	5543.43	5884.15	7868.4	6510.37	7221.85	6241.16	6757.84	6950.42	6149.48	2799.44	2631.15	1979.23	1883.35	1707.42	2307.92	1409.49	1981.03	3539.71	4164.06
1-Oleoyl-sn-glycero-3-phosphocholine	Lipids and lipid-like molecules	0.155062	2.44472e-09	3.05132	down	522.353	5.22533	15633.8	13142.5	21564.8	14445.8	10341.4	10575.5	10594.8	14308.5	9967.21	12283.1	135573	106339	73367.8	49038	94593.9	95519.7	53872.2	64257.4	72324	111916
Plasmenyl-PC 18:0; PC(P-14:0/4:0)	Lipids and lipid-like molecules	0.255002	5.85332e-08	2.46578	down	522.352	5.01405	3824.73	3304.54	4434.73	3929.64	2515.03	3626.34	3215.16	3345.26	3224.27	3274.37	19984	17308.3	13522.2	8767.63	14080.8	14148.7	8333.57	11252.6	11597.9	17058.3
LysoPC 18:2	Lipids and lipid-like molecules	0.150149	5.72957e-08	3.0754	down	520.338	4.63133	18761.3	19326.8	35105.5	54286.3	13040.7	17335.6	28731.4	32311.9	15116.8	19510.2	106898	242065	136499	147238	212591	138403	152191	196576	243036	113002
LysoPC 18:3	Lipids and lipid-like molecules	0.350384	4.45048e-08	2.09199	down	518.321	4.263	1302.45	1199.2	1644.83	1147.18	1129.66	1215.8	1245.48	1084.33	1008.42	2034.05	3251.04	5208.83	3632.57	2570.64	3176.7	2799.65	4482.67	3442.53	4006.73	4563.35
1-Heptadecanoyl-sn-glycero-3-phosphocholine	Lipids and lipid-like molecules	0.474619	1.46277e-07	1.86651	down	510.353	5.55077	5385.24	5211.31	6762.81	5743.52	4951.72	4761.97	4033.44	6379.19	3788.77	5201.75	10563.8	13284.9	9833.87	9514.66	12885.3	11005.6	9776.19	10893.3	11307.5	10959.5
Raffinose	Organic oxygen compounds	2.28952	8.58262e-05	1.51238	up	505.173	0.895708	1739.55	2328.76	2559.97	3166.98	2537.29	2613.15	2254.38	2568.16	2591.5	2504.23	1176.62	1237.02	833.492	888.119	818.296	1001.18	532.743	968.954	1622.13	1781.34
LysoPC 16:0	Lipids and lipid-like molecules	0.110424	8.55919e-11	3.33067	down	496.34	5.00078	84144.6	72045.5	123259	74180.9	50449.1	51743.8	72119.5	53494.8	66771	93349.5	1.00383e+06	866222	592959	365329	764773	665402	467751	557109	600620	831578
LysoPC 16:1	Lipids and lipid-like molecules	0.20693	1.80775e-06	2.68329	down	494.321	4.4214	1522.08	1393.75	1266.84	1327.36	914.506	1057.16	987.661	952.232	1018.26	1079.33	10537	5097.52	5462.45	2666.66	5611.33	6638.38	3802.64	3971.44	3552.19	8327.36
Plasmenyl-PE 18:0; PE(P-15:0/3:0)	Lipids and lipid-like molecules	0.207265	1.02816e-07	2.74001	down	480.306	4.99235	15388	14935.7	23410.6	17602.7	10784.7	11363.1	13128.9	10402.2	12374.2	17813.8	121115	75391.6	61290.1	34163.5	79531	75154.1	52001.6	55378	52650.4	103544
1-Palmitoyl-2-hydroxy-sn-glycero-3-phosphoethanolamine	Lipids and lipid-like molecules	0.209016	2.4464e-09	2.803	down	454.291	4.7885	12961.2	15004.8	20683.3	17292.4	9645.85	10528.8	16431.4	12370.3	15397.4	19250.5	116594	71560	59074	46359.7	78612.6	75589	52505.9	58343.1	63773.2	93161.1
2-acetoxy-4-pentadecylbenzoic acid	Benzenoids	2.10535	3.10565e-09	1.79569	up	413.263	0.76175	1485.2	1530.53	1543.46	1142.85	1317.61	1558.05	1479.6	1508.06	1583.13	1487.46	841.017	698.078	608.314	689.607	903.192	595.17	655.995	620.971	640.345	699.085
Gerberinol	Phenylpropanoids and polyketides	4.92708	6.59498e-12	2.91041	up	365.104	0.881617	11961.6	16871.7	18983.7	19174.3	17215.6	16775.9	15336.1	17549.5	18123.9	21134.4	3194.57	3684.45	3292.32	3216.89	3162.12	3093.38	2650.63	3311.14	4624.78	4907.55
Ormosanine	Alkaloids and derivatives	7.00135	2.3129e-10	3.19526	up	318.299	3.4903	9401.84	11799.6	15857.3	15220.7	12350.2	13077.7	10309.2	16849	11936.7	14590.1	1910.26	2050.4	2040.36	1770	1906.86	1809.76	1876.63	1784.09	1699.76	1918.58
(-)-N-Acetylneuraminic acid	Organic oxygen compounds	0.3357	2.53125e-10	2.23608	down	310.112	0.913817	2424.16	2852.06	3070.46	2742.26	2604.65	3694.08	3426.22	3753.57	3485.45	3538.13	9834.3	9026.25	8368.32	9682.67	9040.51	9707.07	8436.7	8674.48	9793.47	11541.1
cis-5,8,11,14-Eicosatetraenoic acid	Lipids and lipid-like molecules	0.374551	7.61466e-09	2.16864	down	305.246	6.7041	18794.1	21562.7	30064.8	25801.7	14894.4	21043.6	22178.6	21119.6	22907.8	22490.5	68567.3	63070.7	52097.8	44973.8	61511.3	74772.7	46530.4	51084.4	56513.4	70538
D-erythro-Sphinganine	Organic nitrogen compounds	3.91098	2.59909e-07	2.57633	up	302.304	3.71453	13827.1	22414.5	35946.1	34038.9	31443	21554.5	16314.2	33425.6	17744	20107.8	7736.9	7271.34	5646.44	7180.76	8226	5241.61	5973.5	7153	4912.88	3766
Heptadecasphinganine	Unknown	10.898	1.45873e-11	3.24159	up	288.289	3.56463	449797	731429	1.09104e+06	1.123e+06	910338	785666	591718	1.10009e+06	681266	833686	56279.8	73300.5	48460.7	66415.6	99657.3	86333.6	71103.3	93617.5	103105	63151.1
9-Hydroxybenzo[a]pyrene-4,5-oxide	Benzenoids	6.16935	0.000273505	2.7045	up	285.092	0.755025	3432.18	3334.21	5609.77	6736.54	5157.69	1230.51	978.29	1146.54	1688.67	2014.75	422.711	608.168	550.586	683.918	481.038	498.823	569.826	472.847	428.753	361.522
3-Deazaneplanocin A	Unknown	8.42369	0.000118235	2.95128	up	263.11	0.756083	5607.26	6505.53	11328.4	11972.1	10079.1	1788.51	1444.33	2117.79	2402.76	3591.5	472.643	500.79	349.037	613.117	631.965	571.217	798.747	878.22	1230.66	700.917
sn-Glycero-3-phosphocholine	Lipids and lipid-like molecules	5.86069	1.8251e-11	2.87296	up	258.109	0.8443	6577.6	9407.89	10320.5	9607.44	6291.08	9195.44	8597.02	9556.21	9599.37	9302.08	1605.96	1862.83	956.519	1483.9	1804.92	1415.73	1151.74	1279.89	1894.33	1637.06
1-Hydroxy-6-methoxypyrene	Benzenoids	3.37237	0.0335243	1.80297	up	249.095	0.753158	1450.85	1645.73	2920.12	3399.73	2539.52	476.343	315.508	697.594	678.406	771.332	433.241	415.638	415.613	422.093	464.896	415.507	397.857	469.515	533.993	448.462
Triacetin	Lipids and lipid-like molecules	4.78182	8.1998e-12	2.77632	up	219.082	0.760383	2279.54	3779.71	3945.75	3264.04	2915.12	2851.82	2292.19	2669.54	3061.48	2815.44	782.972	634.492	595.427	635.025	491.312	777.949	528.964	518.675	543.432	739.292
L-Kynurenine	Organic oxygen compounds	3.40765	0.000126316	2.08451	up	209.091	2.46152	2847.18	3803.08	4577.62	5816.65	5126.41	2568.92	3613.72	4452.89	6653.76	12834.7	682.921	838.786	894.178	1566.69	2307.15	1928.73	1078.11	1504.2	2480.27	2065.29
5-Hydroxyindole-3-acetic acid	Organoheterocyclic compounds	4.0801	4.74876e-05	2.28049	up	192.064	2.46108	2711.65	3362.67	4444.4	5089.64	4535.6	2516.03	3537.59	4164.57	5914.5	12673	551.764	619.559	827.356	1038.85	562.371	1914.34	991.267	1380.37	2520.55	1590.74
5-Methyl-5-phenylhydantoin	Unknown	4.00255	3.30816e-09	2.49793	up	191.075	0.749167	1694.22	2751.78	3626.45	2824.88	2604.05	2200.78	2043.4	1698.46	2088.2	3053.64	592.069	678.231	517.234	622.221	655.434	564.329	905.937	503.54	482.48	621.075
Kynurenic acid	Organoheterocyclic compounds	3.4477	7.00562e-06	2.05435	up	190.049	2.66788	1477.1	1758.45	2439.47	2530.13	2353.68	1334.84	1867.55	2260.37	3109.92	5318.57	498.903	518.456	572.918	871.914	586.123	1069	663.933	625.626	1004.15	680.677
Phosphocholine	Organic nitrogen compounds	0.315083	1.36483e-08	2.12919	down	184.072	0.835167	2231.08	2902.24	2783.51	2814.96	2735.94	2041.81	1445.5	2056.97	2107.24	1737.39	8606.38	8019.03	7675.19	5104.14	7348.19	7824.02	4895.43	6473.36	7355.96	9239.88
Citrulline	Organic acids and derivatives	0.369027	7.35669e-09	1.71271	down	176.102	0.8475	678.698	945.269	1057.53	936.4	901.306	846.306	677.034	690.349	815.865	678.925	2657.31	2296.45	2326.4	1719.63	2299.61	2407.34	1446.61	2103.16	2374.78	2664.33
Glutamic acid	Organic acids and derivatives	0.452679	0.000172279	1.53886	down	148.059	0.84825	3717.87	5509.75	5878.27	5719.87	5840.57	3568.06	2454.55	2510.55	3023.11	2903.4	8717.33	9674	10017.7	8775.42	9001.19	7919.18	6751.47	9347.45	10174.9	10471.6
LysoPC 22:4	Lipids and lipid-like molecules	0.331228	2.86336e-08	2.28051	down	616.365	5.11059	1496.79	850.593	911.25	911.655	779.172	913.325	996.005	1088.63	974.957	949.495	4130.42	2616.49	2272.89	3772.96	3210.22	3341.8	2004.95	2460.16	2546.44	3447.57
LysoPC 22:5	Lipids and lipid-like molecules	0.349248	6.78688e-06	1.94382	down	614.347	4.65144	709.521	576.325	780.914	823.267	501.468	597.699	765.402	689.413	754.728	693.97	2674.91	2373.61	1535.68	1303.81	2093.23	1923.92	1131.22	1430.68	2982.1	2286.7
LysoPC 20:3	Lipids and lipid-like molecules	0.229054	1.19918e-07	2.52058	down	590.348	4.91408	646.925	898.807	1040.54	1566.82	498.327	672.883	1273.81	677.467	716.71	896.351	4943.67	5801.83	3838.59	2078.24	4505.83	2972.84	3292.12	2628.03	4169.13	4575.59
LysoPS 22:4	Lipids and lipid-like molecules	0.2206	3.91518e-09	2.54501	down	572.301	5.93152	5229.51	4844.12	3923.2	3756.8	2755.56	4605.36	4863.9	3793.69	2661.27	4165.11	25465.9	22878.4	20330.3	13475.1	15519.4	20873.9	11739.3	15776.7	13401.5	24576.3
LysoPS 22:5	Lipids and lipid-like molecules	0.251355	3.54614e-09	2.41143	down	570.285	5.1492	1899.76	1973.23	1875.87	2016.12	1343.2	1902.97	1278.55	1384.76	1462.54	1540.45	7615.76	9043.29	7388.18	5720.39	5125.5	6557.91	4203	7197.27	4957.27	8541.68
LysoPC 18:0	Lipids and lipid-like molecules	0.271659	2.22898e-10	2.48666	down	568.365	6.28953	32735	31084	46013.1	46115.9	23936.7	31079	29946	32245.1	32649.1	30492.2	128704	145896	112450	91297.2	145503	119033	106765	121324	136385	130580
LysoPS 22:6	Lipids and lipid-like molecules	0.302971	3.3882e-09	2.11436	down	568.27	4.86868	3868.56	4875.65	5230.87	4722.69	2763.52	4342.48	3491.55	3177.25	3839.16	4038.06	15057.5	16473	14808.3	14336.5	12062.1	12687.1	8145.14	12789.7	10706	16115.2
LysoPC 18:1	Lipids and lipid-like molecules	0.151467	1.1096e-09	3.09148	down	566.349	5.22505	8508.81	7030.74	11978.9	8439.73	6221.98	6637.56	7061.68	5469.94	6528.55	8287.42	75877.3	56857.8	41531.7	28323.7	52697.7	53678.1	34093.9	42666.2	43348.7	73776.9
LysoPC 17:0	Lipids and lipid-like molecules	0.324363	4.99841e-08	2.37674	down	554.348	5.54923	1965.15	2125.5	2913.42	2378.19	1657.78	2131.95	2263.98	1554.63	1384.35	1856.74	6565.95	6282.75	5502.75	5717.31	6868.71	5961.75	5532.19	6331.39	7178.11	6432.72
LysoPS 20:3	Lipids and lipid-like molecules	0.242301	3.29013e-05	2.17013	down	546.284	5.37027	3358.73	1892.7	1593.18	2087.02	2245.09	2631.84	2221.21	2127.64	2172.94	2646.05	9056.48	8943.26	8194.44	18934	17796.4	6660.83	4486.7	5477.05	5321.81	9955.01
LysoPS 20:4	Lipids and lipid-like molecules	0.2186	6.75555e-08	2.48177	down	544.27	4.92718	5517.69	5951.57	5791.24	4320.38	3707.65	4844.71	3310.29	3232.95	3358.25	5404.88	28382.5	28254.9	27108.1	14975.4	17084.8	19701.3	11812.1	17018.3	13441.1	30088.4
LysoPE 22:4	Lipids and lipid-like molecules	0.480973	1.55037e-05	1.71965	down	528.311	4.92448	5933.36	4918.07	5625.42	5501.9	5671.15	5511.7	5675.48	12463.9	6285.51	7831.7	17295.7	14273.6	13707.9	10655.4	13495.7	14856.9	10373.6	11314.8	15922.2	14116.2
LysoPE 22:6	Lipids and lipid-like molecules	0.403656	1.97533e-05	1.82211	down	524.281	4.3813	14718.9	12536.8	20084.1	17532.3	8475.47	13797.7	19583.1	19941	26148.3	24345.9	46638.3	59085.8	39773.8	32277.9	49981.5	38347.9	33963.9	43649.7	52642.4	42536
LysoPS 18:1	Lipids and lipid-like molecules	0.201619	1.56649e-09	2.60549	down	522.285	5.83558	7386.25	5146.39	7856.06	4864.17	5076.53	3976.66	3873.55	4542.34	3299.96	5465.87	26229.7	35608.3	30799	26964.8	18595.6	29424.9	17334.5	22773.2	17612.5	30029.2
LysoPS 18:2	Lipids and lipid-like molecules	0.302842	4.81707e-06	1.98333	down	520.269	4.938	2431.15	3436.26	4964.45	4543.69	2991.61	2989.55	4680.27	5071.84	1660.57	5296.95	16407.1	15658.1	14085.8	9732.3	11083.4	9853.07	7226.8	9972.7	11330.8	20346.9
LysoPC 14:0	Lipids and lipid-like molecules	0.278558	2.69129e-06	2.38672	down	512.301	4.23282	385.812	393.292	464.861	391.374	383.471	297.851	441.448	320.903	315.223	350.779	2082.8	1411.34	1133.44	781.665	1311.04	1471.46	789.704	1136.15	1104.14	2222.55
LysoPE 20:1	Lipids and lipid-like molecules	0.317791	6.38678e-06	2.29181	down	506.326	5.92962	1107.39	1167.27	1414.75	1066.62	960.925	840.626	1665.42	836.251	871.383	1297.03	5707.06	2911.2	2180.12	2011.68	4244.27	4499.19	2631.34	2907.11	2921.15	5317.26
LysoPE 20:2	Lipids and lipid-like molecules	0.333944	9.35262e-06	2.27698	down	504.311	5.2201	693.731	766.51	1008.72	843.801	605.589	779.722	778.203	634.733	790.751	773.177	3699.72	2148.7	1886.47	1395.33	2565.71	2886.81	1610.75	1795.48	1586.86	3406.9
LysoPE 20:3	Lipids and lipid-like molecules	0.416187	3.91168e-05	1.86156	down	502.294	4.73457	1765.88	1576.48	961.303	1798.95	1215.52	1433.26	1438.85	833.476	862.904	1651.76	4006.82	4408.41	3570.24	1555.25	3494.27	3387.38	2553.05	2885.94	2568.07	4100.16
LysoPE 19:0	Lipids and lipid-like molecules	0.392169	9.73084e-05	1.66971	down	494.327	6.35852	1661.02	2443.87	3772.61	3142.54	1595.18	2354.9	1661.18	1858.77	1856.24	2290.7	4496.54	5098.53	3431.99	3341.08	9529.01	8592.24	4702.2	4855.37	5237.07	8438.54
LysoPE 18:0	Lipids and lipid-like molecules	0.25872	6.98565e-08	2.51869	down	480.313	5.75062	118024	117789	221506	160631	75516.3	103892	165035	140259	156240	186010	761219	471334	400262	359691	652308	643606	504370	489490	520481	782056
LysoPE 18:1	Lipids and lipid-like molecules	0.215888	1.33742e-08	2.72502	down	478.295	4.99026	16366.1	15974.7	25499.7	17971.5	12188	12255.6	16548.8	11756.9	13333.1	18731	110827	80097.5	68025.4	41205.3	80943.3	74061.8	54813.4	59179	61829.8	113038
LysoPE 18:2	Lipids and lipid-like molecules	0.240026	9.80198e-09	2.5702	down	476.28	4.4978	14702.9	12977.6	16533.8	18588.6	7125.3	12227.6	12700.4	13465.3	12683.4	20057.9	65276.7	80960.2	53205.7	45213.9	63381.8	44164	50546.3	52331.4	64679.2	67937.7
LysoPE 17:0	Lipids and lipid-like molecules	0.346567	1.64018e-09	2.21749	down	466.295	5.22707	2264.82	2144.14	3294.2	2520.12	1778.83	2072.29	2006.64	1863.89	2164.48	2401	7852.93	6632.41	5453.76	4726.78	7023.75	7284.78	5772.6	6256.92	5659.02	8289.56
LysoPE 16:0	Lipids and lipid-like molecules	0.224681	1.14187e-09	2.71905	down	452.28	4.78495	15266.2	15396.6	23622.4	17860.4	12656	12567.4	17268.9	14225.9	17282.7	20111.9	100023	75515	58962.3	46292	81463.4	81227.7	64123	58174	69478.5	104717
LysoPE 16:1	Lipids and lipid-like molecules	0.432652	0.000561477	1.8037	down	450.263	4.293	956.264	915.862	1001.43	889.409	819.491	826.332	946.092	840.215	788.85	928.504	3397.81	1607	1743.4	1188.35	1843.82	2673.49	1506.54	1639.17	1499.84	3500.16
Melibiose	Organic oxygen compounds	0.459603	1.71572e-07	1.35763	down	387.115	0.8992	4797.35	4686.85	4974.81	6142.56	5719.54	3956.74	4405.11	3664.85	3905.54	3915.96	9048.61	11808.8	9344.99	9392.72	8993.71	8781.17	7505.86	9545.58	13823.8	12209.5
10,11-dihydro-20-dihydroxy-LTB4	Lipids and lipid-like molecules	0.47961	2.1506e-07	1.90135	down	369.229	3.22598	1213.3	2123.66	1931.98	1312.87	1319.53	1736.08	1434.14	1602.81	1355.49	1756.28	2980.76	3556.8	2932.46	2521.48	3876.74	2976	3075.02	3573.91	3620.73	3800.63
2-Methyl-5-(8-pentadecenyl)-1,3-benzenediol	Benzenoids	0.324929	1.65401e-08	2.32611	down	331.264	7.31715	1399.29	1302.66	1731.3	1666.45	902.699	1142.87	1407.79	1457.86	1310.72	1405.19	6080.57	3703.12	3759.71	2657.28	4261.42	5122.82	3710.35	3779.59	4015.58	5155.13
2-Methyl-5-(8,11-pentadecadienyl)-1,3-benzenediol	Benzenoids	0.473893	0.00652739	1.56251	down	329.249	7.03675	6106.08	3187.26	4377.31	3889.58	2171.61	2629.47	3643.93	6512.48	3506.64	3695.62	15858.9	5815.4	5487.71	5775.09	10220.8	11547.5	4816.6	5458.21	5637.13	13199
Docosahexaenoic acid	Lipids and lipid-like molecules	0.294542	1.12416e-07	2.37472	down	327.234	6.52715	32872.7	39537.5	59427	50936	25732	34718.6	54516.7	40349	56660.7	58626.5	230635	144260	115601	101889	180638	160390	133487	127579	145247	199531
N-Acetylneuraminic acid	Organic oxygen compounds	0.422311	3.25666e-08	1.938	down	308.099	0.92395	9150.79	11978.7	11931.6	10742.1	9120.44	12692	12244.1	15728.2	13851.1	15443.2	31512.8	26260.3	27343.7	30403.9	30850.5	30771.9	22602.7	29610.6	25741.1	35878.3
Arachidonic acid	Lipids and lipid-like molecules	0.34468	1.27051e-07	2.23201	down	303.234	6.70437	51565.2	69479.2	115765	85353.9	47246.9	68011.1	71130.1	64829.9	80128.5	68810	259712	226889	173470	136141	254329	233384	155394	182285	217931	256089
D-Ribose 5-phosphate	Organic oxygen compounds	0.419707	0.000267253	1.98751	down	289.033	0.86755	1276.06	1546.46	2311.94	2298.32	2233.09	1041.33	1023.56	915.791	715.486	1039.77	4295.34	3225.11	3088.15	2818.59	3188.36	3302.52	2835.28	3198.53	3884.44	4477.68
Oleic acid	Lipids and lipid-like molecules	0.491189	0.0218952	1.20483	down	281.249	7.43638	614.399	1169.32	1545.02	1553.03	1218.91	916.645	463.228	1206.63	908.489	1017.83	3535.58	2599.35	2131.11	1608.37	3040.88	2902.34	1206.73	1089.43	858.264	2635.71
1H-Indole-3-carboxaldehyde	Organoheterocyclic compounds	3.20308	6.53205e-05	1.99837	up	190.051	2.46993	1230.62	1861.72	2268.82	2287.77	2313.2	1431	1630.22	1964.22	3505.96	5519.09	833.917	679.514	608.163	586.676	523.666	910.563	636.118	778.754	1105.34	834.017
8-Hydroxyquinoline-5-carboxylic acid	Organoheterocyclic compounds	3.63968	3.8377e-06	2.15113	up	188.035	2.66232	692.699	946.427	1264.65	1515.28	1329.09	778.065	1091.16	1536.46	1566.01	2678.71	245.008	296.066	374.766	453.527	283.231	326.6	383.141	327.111	514.414	477.387
Allose	Unknown	0.379071	0.000118273	1.5139	down	179.056	0.856717	9141.66	10175	12302.8	14178.8	13130.9	5225.22	4984.05	4696.91	5634.35	6351.12	16576.1	22936.1	20841.6	19080.9	19507.1	19672.2	23760.3	25568.3	32172.7	26282.5
L-Citrulline	Organic acids and derivatives	0.464497	1.53811e-08	1.40609	down	174.088	0.857233	757.345	1101	1049.32	989.015	1014.64	971.329	702.965	750.791	826.512	909.232	2178.53	2000.99	1936.58	1618.18	2231.82	1894.2	1486.49	1950.08	2013.31	2220.95
L-(+)-Arginine	Organic acids and derivatives	0.375146	5.83571e-08	1.88338	down	173.104	0.7787	3414.1	4431.96	4289.8	4361.55	4657.21	2705.42	2808.65	2661.4	2957.06	3291.08	9022.6	11517.6	10280.6	10183.4	10158.7	10989.4	5926.87	8773.11	8541	9445.16
L-3-Methylhistidine	Organic acids and derivatives	0.305077	0.000232719	2.07782	down	168.077	0.766183	1080.96	1248.14	1607.55	1754.5	1856.37	730.405	415.081	447.922	566.387	629.815	3825.95	3925.89	3917.15	2664.2	3099.57	3594.67	2642.86	2996	3079.1	4138.33
4-Phenylpyridine	Organoheterocyclic compounds	0.412398	1.26722e-05	1.64227	down	154.062	0.769417	2288.22	3437.99	3023.75	3567.25	3324.15	2030.18	1528.14	1692.68	1784.11	2037.37	6513.37	6670.98	6529.14	5873.28	6245.79	6899.15	3813.75	5302.03	5042.47	7037.23
(3-Methyl-2-butenyl)-benzene	Benzenoids	0.430609	2.90284e-06	1.64274	down	145.098	0.7393	2923.96	4128.2	4569.28	4419	4322.09	2405.02	2301.29	2565.75	3064.89	3090.29	7477.18	8630.18	8774.19	7952.03	8801.95	8771.68	5169.2	7385.09	7365.32	8142.85
Cytidine	Nucleosides, nucleotides, and analogues	3.084	1.7637e-09	2.03244	up	266.073	0.95165	647.201	653.482	1045.3	762.487	654.61	964.67	681.576	856.425	646.565	989.186	261.57	294.17	276.63	229.818	240.459	291.536	178.537	278.449	299.481	211.447
Isoleucylproline	Organic acids and derivatives	4.60398	0.00622176	2.04368	up	229.153	0.972533	11732.3	12733	19123.7	23212.1	19734.2	3256.3	2686.2	2888.83	4297.04	6156.9	1278.47	2394.21	2276.05	1922.11	1653.49	1693.42	1912.31	2880.64	4315.24	2658.66
O-Acetyl-L-carnitine	Lipids and lipid-like molecules	3.43178	0.03202	1.53812	up	204.122	0.963717	21290.8	23914.1	28913.6	45067.7	37945	7414.33	4740	5444.3	8552.82	10511.8	5492.78	6066.02	5276.13	5501.89	5503.14	4625.74	4557.65	5377.88	7419.77	6649.49
D-Lactic acid	Organic acids and derivatives	2.62641	0.00866448	1.55571	up	89.024	1.31648	13303.8	17461.5	24814.6	26558.2	23545.2	7959.23	6489.07	5197.54	9330.62	12062.9	5593.16	4636.5	3697.14	5375.67	5560.91	5667.34	5501.91	6685.64	6990.54	6155.44
Propoxycarbazone	Unknown	5.94085	0.000164122	2.61814	up	443.077	0.759583	3086.4	3216.55	4760.73	6071.46	5352.35	1119.84	1016.43	1064.11	1479.72	1648.58	364.73	410.39	274.208	411.462	412.947	417.521	517.872	616.177	935.061	490.14
Uric acid	Organoheterocyclic compounds	0.178303	3.30806e-09	2.36369	down	167.021	0.977167	1889.92	5674.7	4208.97	2818.74	2601.87	3884.09	2309.75	2599.26	2642.46	3235.43	14779.9	17002.2	24446.3	12649.7	17748.3	15438.2	12323.6	21293	24155.8	18876.5
Xanthine	Organoheterocyclic compounds	0.458999	0.00321639	1.13487	down	153.039	1.01892	1534.61	2615.22	2329.52	4993.65	4454.17	1916.7	1932.74	1348.93	2783.8	1609.3	4218.45	8697.89	7674.36	3124.76	3429.28	4544.52	3895	7012.56	4270.24	8729.18
