# Supplementary material for: Untargeted metabolomics reveals dynamic changes in metabolic profiles of rat supraspinatus tendon at three different time points after diabetes induction
Source: Front Endocrinol (Lausanne). 2023 Nov 20;14:1292103. doi: 10.3389/fendo.2023.1292103 (PMC10694349; doi:10.3389/fendo.2023.1292103)
Supplement: Supplementary Table 1 — A total of 201 metabolites were identified from 5758 metabolite features extracted from the raw data acquired in positive-ionization modes by untargeted metabolomics analysis. [file DataSheet_1.zip › Supplementary Tables/Table S6.XLSX]

## Sheet: 4w vs N
Level1	Level2	Pathway	Pathway ID	NumFeature	NumCompound	Background	Pvalue	FDR	Compound	CompoundID
Metabolism	Xenobiotics biodegradation and metabolism	Metabolism of xenobiotics by cytochrome P450	map00980	1	1	121	0.502751	0.502751	Naphthalene	C00829
Genetic Information Processing	Translation	Aminoacyl-tRNA biosynthesis	map00970	20	14	52	4.63925e-17	2.11086e-15	L-Glutamate;L-Lysine;L-Aspartate;L-Arginine;L-Glutamine;L-Serine;L-Methionine;L-Tryptophan;L-Phenylalanine;L-Tyrosine;L-Histidine;L-Proline;L-Valine;L-Threonine	C00025;C00047;C00049;C00062;C00064;C00065;C00073;C00078;C00079;C00082;C00135;C00148;C00183;C00188
Human Diseases	Substance dependence	Cocaine addiction	map05030	4	2	7	8.38598e-05	0.000476952	L-Glutamate;L-Tyrosine	C00025;C00082
Human Diseases	Substance dependence	Amphetamine addiction	map05031	4	2	9	0.000197353	0.000945215	L-Glutamate;L-Tyrosine	C00025;C00082
Human Diseases	Substance dependence	Alcoholism	map05034	4	2	10	0.000279182	0.0011548	L-Glutamate;L-Tyrosine	C00025;C00082
Human Diseases	Substance dependence	Nicotine addiction	map05033	2	1	7	0.00376312	0.00760986	L-Glutamate	C00025
Drug Development	Skeleton-based classification	Naphthalene family	map07114	1	1	5	0.00182407	0.00488206	Naphthalene	C00829
Environmental Information Processing	Signaling molecules and interaction	Neuroactive ligand-receptor interaction	map04080	6	3	130	0.103352	0.116112	L-Glutamate;L-Aspartate;Taurine	C00025;C00049;C00245
Environmental Information Processing	Signal transduction	FoxO signaling pathway	map04068	2	1	5	0.00182407	0.00488206	L-Glutamate	C00025
Environmental Information Processing	Signal transduction	Phospholipase D signaling pathway	map04072	2	1	13	0.0132549	0.0197737	L-Glutamate	C00025
Environmental Information Processing	Signal transduction	Sphingolipid signaling pathway	map04071	2	1	16	0.0198604	0.028239	L-Serine	C00065
Organismal Systems	Sensory system	Taste transduction	map04742	3	2	32	0.00931166	0.0157395	L-Glutamate;D-Alanine	C00025;C00133
Metabolism	Nucleotide metabolism	Purine metabolism	map00230	11	5	92	0.00149648	0.0042556	L-Glutamine;Hypoxanthine;Urate;Xanthine;Xanthosine	C00064;C00262;C00366;C00385;C01762
Metabolism	Nucleotide metabolism	Pyrimidine metabolism	map00240	5	4	68	0.00224123	0.00551221	L-Glutamine;Cytidine;Deoxycytidine;3-Ureidopropionate	C00064;C00475;C00881;C02642
Human Diseases	Neurodegenerative diseases	Amyotrophic lateral sclerosis (ALS)	map05014	4	2	10	0.000279182	0.0011548	L-Glutamate;L-Arginine	C00025;C00062
Human Diseases	Neurodegenerative diseases	Huntington's disease	map05016	2	1	3	0.000557042	0.00194965	L-Glutamate	C00025
Human Diseases	Neurodegenerative diseases	Parkinson's disease	map05012	3	2	15	0.00100799	0.0033973	L-Tyrosine;1-Methyl-4-phenylpyridinium	C00082;C11310
Organismal Systems	Nervous system	Glutamatergic synapse	map04724	4	2	8	0.000132865	0.00071122	L-Glutamate;L-Glutamine	C00025;C00064
Organismal Systems	Nervous system	GABAergic synapse	map04727	4	2	9	0.000197353	0.000945215	L-Glutamate;L-Glutamine	C00025;C00064
Organismal Systems	Nervous system	Long-term potentiation	map04720	2	1	7	0.00376312	0.00760986	L-Glutamate	C00025
Organismal Systems	Nervous system	Long-term depression	map04730	2	1	9	0.00633773	0.0122709	L-Glutamate	C00025
Organismal Systems	Nervous system	Cholinergic synapse	map04725	1	1	12	0.0113151	0.0177529	Choline	C00114
Organismal Systems	Nervous system	Dopaminergic synapse	map04728	2	1	12	0.0113151	0.0177529	L-Tyrosine	C00082
Organismal Systems	Nervous system	Synaptic vesicle cycle	map04721	2	1	12	0.0113151	0.0177529	L-Glutamate	C00025
Organismal Systems	Nervous system	Serotonergic synapse	map04726	2	2	42	0.0195653	0.028239	L-Tryptophan;5-Hydroxyindoleacetate	C00078;C05635
Organismal Systems	Nervous system	Retrograde endocannabinoid signaling	map04723	2	1	19	0.0275653	0.0368888	L-Glutamate	C00025
Metabolism	Metabolism of other amino acids	beta-Alanine metabolism	map00410	8	5	32	3.5851e-06	2.96586e-05	L-Aspartate;L-Histidine;Carnosine;beta-Alanyl-N(pi)-methyl-L-histidine;3-Ureidopropionate	C00049;C00135;C00386;C01262;C02642
Metabolism	Metabolism of other amino acids	D-Glutamine and D-glutamate metabolism	map00471	4	2	12	0.000501901	0.00189415	L-Glutamate;L-Glutamine	C00025;C00064
Metabolism	Metabolism of other amino acids	Taurine and hypotaurine metabolism	map00430	4	2	22	0.0031863	0.00724883	L-Glutamate;Taurine	C00025;C00245
Metabolism	Metabolism of other amino acids	D-Arginine and D-ornithine metabolism	map00472	2	1	10	0.00785237	0.014583	L-Arginine	C00062
Metabolism	Metabolism of other amino acids	Glutathione metabolism	map00480	4	2	38	0.0149436	0.0219333	L-Glutamate;Pidolic acid	C00025;C01879
Metabolism	Metabolism of cofactors and vitamins	Pantothenate and CoA biosynthesis	map00770	4	3	28	0.00052037	0.00189415	L-Aspartate;L-Valine;3-Ureidopropionate	C00049;C00183;C02642
Metabolism	Metabolism of cofactors and vitamins	Nicotinate and nicotinamide metabolism	map00760	4	2	55	0.0394606	0.0512988	L-Aspartate;Nicotinamide	C00049;C00153
Metabolism	Metabolism of cofactors and vitamins	Biotin metabolism	map00780	1	1	28	0.0563302	0.0702199	L-Lysine	C00047
Metabolism	Metabolism of cofactors and vitamins	Thiamine metabolism	map00730	2	1	31	0.0675149	0.0808968	L-Tyrosine	C00082
Metabolism	Metabolism of cofactors and vitamins	Porphyrin and chlorophyll metabolism	map00860	3	2	134	0.282078	0.298478	L-Glutamate;L-Threonine	C00025;C00188
Metabolism	Metabolism of cofactors and vitamins	Ubiquinone and other terpenoid-quinone biosynthesis	map00130	2	1	90	0.354611	0.362579	L-Tyrosine	C00082
Environmental Information Processing	Membrane transport	ABC transporters	map02010	25	18	126	7.72819e-16	1.75816e-14	L-Glutamate;L-Lysine;L-Aspartate;L-Arginine;L-Glutamine;L-Serine;L-Phenylalanine;Choline;L-Histidine;L-Proline;L-Valine;L-Threonine;Taurine;L-Cystine;Raffinose;alpha,alpha-Trehalose;D-Allose;Melibiose	C00025;C00047;C00049;C00062;C00064;C00065;C00079;C00114;C00135;C00148;C00183;C00188;C00245;C00491;C00492;C01083;C01487;C05402
Metabolism	Lipid metabolism	Glycerophospholipid metabolism甘油磷脂代谢	map00564	16	5	52	6.51923e-05	0.00042375	Choline;Choline phosphate;1-Acyl-sn-glycero-3-phosphocholine;1-Acyl-sn-glycero-3-phosphoethanolamine;2-Acyl-sn-glycero-3-phosphoserine	C00114;C00588;C04230↑;C04438↑;C05974
Metabolism	Lipid metabolism	Primary bile acid biosynthesis初级胆汁酸生物合成	map00120	3	2	47	0.0263357	0.0357694	Taurine;Cholic acid	C00245↑;C00695↑
Metabolism	Lipid metabolism	Ether lipid metabolism醚脂代谢	map00565	1	1	25	0.045889	0.0579986	Plasmenylcholine	C00958
Metabolism	Lipid metabolism	Sphingolipid metabolism鞘脂代谢	map00600	2	1	25	0.045889	0.0579986	L-Serine	C00065
Human Diseases	Infectious diseases: Parasitic	African trypanosomiasis	map05143	3	2	10	0.000279182	0.0011548	L-Tryptophan;L-Kynurenine	C00078;C00328
Human Diseases	Infectious diseases: Parasitic	Chagas disease (American trypanosomiasis)	map05142	2	1	7	0.00376312	0.00760986	L-Arginine	C00062
Human Diseases	Infectious diseases: Parasitic	Amoebiasis	map05146	2	1	13	0.0132549	0.0197737	L-Arginine	C00062
Human Diseases	Infectious diseases: Bacterial	Salmonella infection	map05132	2	1	4	0.00110421	0.00358869	L-Arginine	C00062
Metabolism	Global and overview maps	Biosynthesis of amino acids	map01230	22	15	127	4.25658e-12	7.74697e-11	L-Glutamate;L-Lysine;L-Aspartate;L-Arginine;L-Glutamine;L-Serine;L-Methionine;L-Tryptophan;L-Phenylalanine;L-Tyrosine;L-Histidine;L-Proline;L-Valine;L-Threonine;L-Citrulline	C00025;C00047;C00049;C00062;C00064;C00065;C00073;C00078;C00079;C00082;C00135;C00148;C00183;C00188;C00327
Metabolism	Global and overview maps	Metabolic pathways	map01100	57	39	1681	2.46345e-06	2.3957e-05	L-Glutamate;L-Lysine;L-Aspartate;L-Arginine;L-Glutamine;L-Serine;L-Methionine;L-Tryptophan;L-Phenylalanine;L-Tyrosine;Choline;D-Alanine;L-Histidine;L-Proline;Nicotinamide;L-Valine;L-Threonine;Taurine;Hypoxanthine;N-Acetylneuraminate;Creatine;L-Citrulline;L-Kynurenine;Urate;Xanthine;Carnosine;Cytidine;Choline phosphate;Cholic acid;Naphthalene;Plasmenylcholine;alpha,alpha-Trehalose;beta-Alanyl-N(pi…	C00025;C00047;C00049;C00062;C00064;C00065;C00073;C00078;C00079;C00082;C00114;C00133;C00135;C00148;C00153;C00183;C00188;C00245;C00262;C00270;C00300;C00327;C00328;C00366;C00385;C00386;C00475;C00588;C00695;C00829;C00958;C01083;C01262;C01717;C01762;C02642;C05519;C05635;C06670
Metabolism	Global and overview maps	2-Oxocarboxylic acid metabolism	map01210	11	8	134	7.10339e-05	0.000430939	L-Glutamate;L-Lysine;L-Aspartate;L-Methionine;L-Tryptophan;L-Phenylalanine;L-Tyrosine;L-Valine	C00025;C00047;C00049;C00073;C00078;C00079;C00082;C00183
Metabolism	Global and overview maps	Carbon metabolism	map01200	6	3	112	0.0675622	0.0808968	L-Glutamate;L-Aspartate;L-Serine	C00025;C00049;C00065
Organismal Systems	Excretory system	Proximal tubule bicarbonate reclamation	map04964	4	2	17	0.00147728	0.0042556	L-Glutamate;L-Glutamine	C00025;C00064
Organismal Systems	Environmental adaptation	Circadian entrainment	map04713	2	1	11	0.00951287	0.0157395	L-Glutamate	C00025
Metabolism	Energy metabolism	Nitrogen metabolism	map00910	4	2	19	0.00206441	0.00524142	L-Glutamate;L-Glutamine	C00025;C00064↑
Metabolism	Energy metabolism	Sulfur metabolism	map00920	4	2	32	0.00931166	0.0157395	L-Serine;Taurine	C00065;C00245↑
Organismal Systems	Endocrine system	Melanogenesis	map04916	2	1	6	0.0027119	0.00648377	L-Tyrosine	C00082
Organismal Systems	Endocrine system	Prolactin signaling pathway	map04917	2	1	11	0.00951287	0.0157395	L-Tyrosine	C00082
Human Diseases	Endocrine and metabolic diseases	Insulin resistance	map04931	2	1	20	0.0303609	0.0400411	O-Acetylcarnitine	C02571
Human Diseases	Drug resistance: Antineoplastic	Antifolate resistance	map01523	1	1	17	0.0223115	0.0312361	L-Methionine	C00073
Organismal Systems	Digestive system	Protein digestion and absorption	map04974	21	15	47	1.64841e-19	1.50005e-17	L-Glutamate;L-Lysine;L-Aspartate;L-Arginine;L-Glutamine;L-Serine;L-Methionine;L-Tryptophan;L-Phenylalanine;L-Tyrosine;L-Histidine;L-Proline;L-Valine;L-Threonine;L-Cystine	C00025;C00047;C00049;C00062;C00064;C00065;C00073;C00078;C00079;C00082;C00135;C00148;C00183;C00188;C00491
Organismal Systems	Digestive system	Mineral absorption	map04978	10	8	29	7.33988e-11	1.11322e-09	L-Glutamine;L-Serine;L-Methionine;L-Tryptophan;L-Phenylalanine;L-Proline;L-Valine;L-Threonine	C00064;C00065;C00073;C00078;C00079;C00148;C00183;C00188
Organismal Systems	Digestive system	Bile secretion	map04976	8	5	98	0.00207353	0.00524142	Choline;L-Carnitine;Urate;Cholic acid;1-Methyl-4-phenylpyridinium	C00114;C00318;C00366;C00695;C11310
Organismal Systems	Digestive system	Vitamin digestion and absorption	map04977	2	1	39	0.100415	0.114222	Nicotinamide	C00153
Cellular Processes	Cellular community - eukaryotes	Gap junction	map04540	2	1	11	0.00951287	0.0157395	L-Glutamate	C00025
Metabolism	Carbohydrate metabolism	Glyoxylate and dicarboxylate metabolism	map00630	6	3	61	0.00947786	0.0157395	L-Glutamate;L-Glutamine;L-Serine	C00025;C00064↑;C00065
Metabolism	Carbohydrate metabolism	Galactose metabolism	map00052	2	2	45	0.0234947	0.0323942	Raffinose;Melibiose	C00492↑;C05402↑
Metabolism	Carbohydrate metabolism	Pyruvate metabolism	map00620	1	1	31	0.0675149	0.0808968	(R)-Lactate	C00256
Metabolism	Carbohydrate metabolism	C5-Branched dibasic acid metabolism	map00660	2	1	32	0.0713952	0.0843761	L-Glutamate	C00025
Metabolism	Carbohydrate metabolism	Starch and sucrose metabolism	map00500	1	1	37	0.0918166	0.105763	alpha,alpha-Trehalose	C01083↑
Metabolism	Carbohydrate metabolism	Butanoate metabolism	map00650	2	1	42	0.113713	0.124673	L-Glutamate	C00025
Metabolism	Carbohydrate metabolism	Fructose and mannose metabolism	map00051	2	1	54	0.170655	0.182701	D-Allose	C01487↑
Metabolism	Carbohydrate metabolism	Amino sugar and nucleotide sugar metabolism	map00520	1	1	108	0.44301	0.447932	N-Acetylneuraminate	C00270
Human Diseases	Cancers: Overview	Central carbon metabolism in cancer	map05230	18	12	37	3.86776e-16	1.17322e-14	L-Glutamate;L-Aspartate;L-Arginine;L-Glutamine;L-Serine;L-Methionine;L-Tryptophan;L-Phenylalanine;L-Tyrosine;L-Histidine;L-Proline;L-Valine	C00025;C00049;C00062;C00064;C00065;C00073;C00078;C00079;C00082;C00135;C00148;C00183
Human Diseases	Cancers: Overview	Choline metabolism in cancer	map05231	6	3	11	9.98297e-06	7.57042e-05	Choline;Choline phosphate;1-Acyl-sn-glycero-3-phosphocholine	C00114;C00588;C04230
Metabolism	Biosynthesis of other secondary metabolites	Monobactam biosynthesis	map00261	9	5	39	1.19868e-05	8.39078e-05	L-Aspartate;L-Arginine;L-Serine;L-Tyrosine;L-Threonine	C00049;C00062;C00065;C00082;C00188
Metabolism	Biosynthesis of other secondary metabolites	Caffeine metabolism	map00232	3	2	21	0.00277876	0.00648377	Xanthine;Xanthosine	C00385;C01762
Metabolism	Biosynthesis of other secondary metabolites	Neomycin, kanamycin and gentamicin biosynthesis	map00524	2	1	81	0.308673	0.319196	L-Glutamate	C00025
Metabolism	Amino acid metabolism	Glycine, serine and threonine metabolism	map00260	10	7	50	2.64935e-07	3.44415e-06	L-Aspartate;L-Serine;L-Tryptophan;Choline;L-Threonine;Creatine;L-Allothreonine	C00049;C00065;C00078;C00114;C00188;C00300;C05519
Metabolism	Amino acid metabolism	Arginine biosynthesis	map00220	10	5	23	4.39244e-07	4.9964e-06	L-Glutamate;L-Aspartate;L-Arginine;L-Glutamine;L-Citrulline	C00025;C00049;C00062;C00064;C00327
Metabolism	Amino acid metabolism	Histidine metabolism	map00340	11	6	47	2.63263e-06	2.3957e-05	L-Glutamate;L-Aspartate;L-Histidine;Carnosine;N(pi)-Methyl-L-histidine;beta-Alanyl-N(pi)-methyl-L-histidine	C00025;C00049;C00135;C00386;C01152;C01262
Metabolism	Amino acid metabolism	Alanine, aspartate and glutamate metabolism	map00250	6	3	28	0.00052037	0.00189415	L-Glutamate;L-Aspartate;L-Glutamine	C00025;C00049;C00064
Metabolism	Amino acid metabolism	Phenylalanine, tyrosine and tryptophan biosynthesis	map00400	4	3	35	0.00123887	0.00388748	L-Tryptophan;L-Phenylalanine;L-Tyrosine	C00078;C00079;C00082
Metabolism	Amino acid metabolism	Cysteine and methionine metabolism	map00270	6	4	62	0.00148114	0.0042556	L-Aspartate;L-Serine;L-Methionine;L-Cystine	C00049;C00065;C00073;C00491
Metabolism	Amino acid metabolism	Valine, leucine and isoleucine biosynthesis	map00290	2	2	23	0.00362871	0.00760986	L-Valine;L-Threonine	C00183;C00188
Metabolism	Amino acid metabolism	Arginine and proline metabolism	map00330	7	4	76	0.00365449	0.00760986	L-Glutamate;L-Arginine;L-Proline;Creatine	C00025;C00062;C00148;C00300
Metabolism	Amino acid metabolism	Tryptophan metabolism	map00380	5	4	81	0.00481115	0.00951771	L-Tryptophan;L-Kynurenine;4-Hydroxy-2-quinolinecarboxylic acid;5-Hydroxyindoleacetate	C00078;C00328;C01717;C05635
Metabolism	Amino acid metabolism	Lysine biosynthesis	map00300	3	2	35	0.0119352	0.0184086	L-Lysine;L-Aspartate	C00047;C00049
Metabolism	Amino acid metabolism	Phenylalanine metabolism	map00360	3	2	72	0.0762917	0.089007	L-Phenylalanine;L-Tyrosine	C00079;C00082
Metabolism	Amino acid metabolism	Valine, leucine and isoleucine degradation	map00280	1	1	42	0.113713	0.124673	L-Valine	C00183
Metabolism	Amino acid metabolism	Lysine degradation	map00310	1	1	52	0.160831	0.174234	L-Lysine	C00047
Metabolism	Amino acid metabolism	Tyrosine metabolism	map00350	2	1	78	0.293218	0.306699	L-Tyrosine	C00082
Organismal Systems	Aging	Longevity regulating pathway - worm	map04212	2	1	10	0.00785237	0.014583	Nicotinamide	C00153

## Sheet: 12w vs 8w
Level1	Level2	Pathway	Pathway ID	NumFeature	NumCompound	Background	Pvalue	FDR	Compound	CompoundID
Human Diseases	Cancers: Overview	Choline metabolism in cancer	map05231	5	2	11	1.16766e-05	9.92511e-05	sn-Glycero-3-phosphocholine;1-Acyl-sn-glycero-3-phosphocholine	C00670;C04230
Human Diseases	Cancers: Overview	Chemical carcinogenesis	map05204	1	1	99	0.0697427	0.0790418	9-Hydroxybenzo[a]pyrene-4,5-oxide	C14854
Human Diseases	Endocrine and metabolic diseases	Insulin resistance	map04931	2	1	20	0.00335186	0.00814023	O-Acetylcarnitine	C02571
Metabolism	Amino acid metabolism	Histidine metabolism	map00340	2	1	47	0.0177773	0.0232472	Carnosine	C00386
Metabolism	Biosynthesis of other secondary metabolites	Caffeine metabolism	map00232	5	2	21	9.1573e-05	0.000389185	Xanthine;Xanthosine	C00385;C01762
Metabolism	Carbohydrate metabolism	Pyruvate metabolism	map00620	1	1	31	0.00797164	0.0144177	(R)-Lactate	C00256
Metabolism	Global and overview maps	Metabolic pathways	map01100	21	9	1681	0.157616	0.157616	Hypoxanthine;Inosine;Urate;Cytosine;Xanthine;Carnosine;Cytidine;Cholic acid;Xanthosine	C00262;C00294;C00366;C00380;C00385;C00386;C00475;C00695;C01762
Metabolism	Lipid metabolism	Glycerophospholipid metabolism	map00564	10	3	52	6.27613e-05	0.000355647	sn-Glycero-3-phosphocholine;1-Acyl-sn-glycero-3-phosphocholine;1-Acyl-sn-glycero-3-phosphoethanolamine	C00670;C04230;C04438
Metabolism	Lipid metabolism	Arachidonic acid metabolism	map00590	1	1	75	0.0424434	0.0515384	5(S)-HETE	C04805
Metabolism	Lipid metabolism	Ether lipid metabolism	map00565	1	1	25	0.00522393	0.0111009	sn-Glycero-3-phosphocholine	C00670
Metabolism	Lipid metabolism	Primary bile acid biosynthesis	map00120	1	1	47	0.0177773	0.0232472	Cholic acid	C00695
Metabolism	Metabolism of other amino acids	beta-Alanine metabolism	map00410	2	1	32	0.00848099	0.0144177	Carnosine	C00386
Metabolism	Nucleotide metabolism	Purine metabolism	map00230	16	5	92	1.61703e-06	2.74895e-05	Hypoxanthine;Inosine;Urate;Xanthine;Xanthosine	C00262;C00294;C00366;C00385;C01762
Metabolism	Nucleotide metabolism	Pyrimidine metabolism	map00240	2	2	68	0.00303286	0.00814023	Cytosine;Cytidine	C00380;C00475
Metabolism	Xenobiotics biodegradation and metabolism	Metabolism of xenobiotics by cytochrome P450	map00980	1	1	121	0.0986422	0.104807	9-Hydroxybenzo[a]pyrene-4,5-oxide	C14854
Organismal Systems	Digestive system	Bile secretion	map04976	6	3	98	0.00073836	0.00251042	L-Carnitine;Urate;Cholic acid	C00318;C00366;C00695
Organismal Systems	Sensory system	Inflammatory mediator regulation of TRP channels	map04750	1	1	36	0.0106608	0.0164757	5(S)-HETE	C04805

## Sheet: 24w vs 12w
Level1	Level2	Pathway	Pathway ID	NumFeature	NumCompound	Background	Pvalue	FDR	Compound	CompoundID
Cellular Processes	Cellular community - eukaryotes	Gap junction	map04540	1	1	11	0.0031131	0.00787432	L-Glutamate	C00025
Drug Development	Structure-based classification	Eicosanoids	map07034	2	1	7	0.00121201	0.00521163	Arachidonate	C00219
Environmental Information Processing	Membrane transport	ABC transporters	map02010	6	5	126	0.000346174	0.00300638	L-Glutamate;L-Arginine;Raffinose;D-Allose;Melibiose	C00025;C00062;C00492;C01487;C05402
Environmental Information Processing	Signal transduction	FoxO signaling pathway	map04068	1	1	5	0.000582799	0.00417673	L-Glutamate	C00025
Environmental Information Processing	Signal transduction	Phospholipase D signaling pathway	map04072	1	1	13	0.00437223	0.0094003	L-Glutamate	C00025
Environmental Information Processing	Signal transduction	Sphingolipid signaling pathway	map04071	1	1	16	0.00662923	0.0118774	Sphinganine	C00836
Environmental Information Processing	Signaling molecules and interaction	Neuroactive ligand-receptor interaction	map04080	1	1	130	0.270422	0.276861	L-Glutamate	C00025
Genetic Information Processing	Translation	Aminoacyl-tRNA biosynthesis	map00970	2	2	52	0.00737012	0.01286	L-Glutamate;L-Arginine	C00025;C00062
Human Diseases	Cancers: Overview	Choline metabolism in cancer	map05231	26	3	11	9.66439e-07	8.31137e-05	Choline phosphate;sn-Glycero-3-phosphocholine;1-Acyl-sn-glycero-3-phosphocholine	C00588;C00670;C04230
Human Diseases	Cancers: Overview	Central carbon metabolism in cancer	map05230	2	2	37	0.00280404	0.00787432	L-Glutamate;L-Arginine	C00025;C00062
Human Diseases	Cancers: Overview	Chemical carcinogenesis	map05204	1	1	99	0.180535	0.19168	9-Hydroxybenzo[a]pyrene-4,5-oxide	C14854
Human Diseases	Endocrine and metabolic diseases	Insulin resistance	map04931	2	1	20	0.0102947	0.0170258	O-Acetylcarnitine	C02571
Human Diseases	Infectious diseases: Bacterial	Salmonella infection	map05132	1	1	4	0.000351389	0.00300638	L-Arginine	C00062
Human Diseases	Infectious diseases: Parasitic	Amoebiasis	map05146	3	2	13	0.000117154	0.00143932	L-Arginine;Arachidonate	C00062;C00219
Human Diseases	Infectious diseases: Parasitic	African trypanosomiasis	map05143	2	1	10	0.0025595	0.00786133	L-Kynurenine	C00328
Human Diseases	Infectious diseases: Parasitic	Chagas disease (American trypanosomiasis)	map05142	1	1	7	0.00121201	0.00521163	L-Arginine	C00062
Human Diseases	Infectious diseases: Parasitic	Leishmaniasis	map05140	2	1	6	0.000869948	0.0049877	Arachidonate	C00219
Human Diseases	Neurodegenerative diseases	Amyotrophic lateral sclerosis (ALS)	map05014	2	2	10	4.9942e-05	0.000715836	L-Glutamate;L-Arginine	C00025;C00062
Human Diseases	Neurodegenerative diseases	Huntington's disease	map05016	1	1	3	0.000176554	0.00189795	L-Glutamate	C00025
Human Diseases	Neurodegenerative diseases	Parkinson's disease	map05012	1	1	15	0.0058288	0.0106655	1-Methyl-4-phenylpyridinium	C11310
Human Diseases	Substance dependence	Alcoholism	map05034	1	1	10	0.0025595	0.00786133	L-Glutamate	C00025
Human Diseases	Substance dependence	Amphetamine addiction	map05031	1	1	9	0.00205759	0.00737304	L-Glutamate	C00025
Human Diseases	Substance dependence	Cocaine addiction	map05030	1	1	7	0.00121201	0.00521163	L-Glutamate	C00025
Human Diseases	Substance dependence	Nicotine addiction	map05033	1	1	7	0.00121201	0.00521163	L-Glutamate	C00025
Metabolism	Amino acid metabolism	Arginine biosynthesis	map00220	4	3	23	2.42934e-05	0.000604493	L-Glutamate;L-Arginine;L-Citrulline	C00025;C00062;C00327
Metabolism	Amino acid metabolism	Tryptophan metabolism	map00380	4	3	81	0.00332988	0.008182	L-Kynurenine;4-Hydroxy-2-quinolinecarboxylic acid;5-Hydroxyindoleacetate	C00328;C01717;C05635
Metabolism	Amino acid metabolism	Arginine and proline metabolism	map00330	2	2	76	0.0206722	0.0286743	L-Glutamate;L-Arginine	C00025;C00062
Metabolism	Amino acid metabolism	Histidine metabolism	map00340	2	2	47	0.00555157	0.0106655	L-Glutamate;N(pi)-Methyl-L-histidine	C00025;C01152
Metabolism	Amino acid metabolism	Alanine, aspartate and glutamate metabolism	map00250	1	1	28	0.0197038	0.0277792	L-Glutamate	C00025
Metabolism	Biosynthesis of other secondary metabolites	Caffeine metabolism	map00232	3	1	21	0.0113234	0.0180335	Xanthine	C00385
Metabolism	Biosynthesis of other secondary metabolites	Monobactam biosynthesis	map00261	1	1	39	0.0366332	0.0456588	L-Arginine	C00062
Metabolism	Biosynthesis of other secondary metabolites	Neomycin, kanamycin and gentamicin biosynthesis	map00524	1	1	81	0.131183	0.141022	L-Glutamate	C00025
Metabolism	Carbohydrate metabolism	Galactose metabolism	map00052	2	2	45	0.00490966	0.0102983	Raffinose;Melibiose	C00492;C05402
Metabolism	Carbohydrate metabolism	Amino sugar and nucleotide sugar metabolism	map00520	1	1	108	0.206225	0.216285	N-Acetylneuraminate	C00270
Metabolism	Carbohydrate metabolism	Butanoate metabolism	map00650	1	1	42	0.0419572	0.0508214	L-Glutamate	C00025
Metabolism	Carbohydrate metabolism	C5-Branched dibasic acid metabolism	map00660	1	1	32	0.0253608	0.0335543	L-Glutamate	C00025
Metabolism	Carbohydrate metabolism	Fructose and mannose metabolism	map00051	2	1	54	0.0658444	0.0765219	D-Allose	C01487
Metabolism	Carbohydrate metabolism	Glyoxylate and dicarboxylate metabolism	map00630	1	1	61	0.0814437	0.09216	L-Glutamate	C00025
Metabolism	Carbohydrate metabolism	Pentose phosphate pathway	map00030	1	1	35	0.0299864	0.0390732	D-Ribose 5-phosphate	C00117
Metabolism	Carbohydrate metabolism	Pyruvate metabolism	map00620	1	1	31	0.0238906	0.0326125	(R)-Lactate	C00256
Metabolism	Energy metabolism	Nitrogen metabolism	map00910	1	1	19	0.00931022	0.0156996	L-Glutamate	C00025
Metabolism	Global and overview maps	Metabolic pathways	map01100	24	16	1681	0.10811	0.119198	L-Glutamate;L-Arginine;D-Ribose 5-phosphate;Arachidonate;N-Acetylneuraminate;L-Citrulline;L-Kynurenine;Urate;Xanthine;Cytidine;Choline phosphate;Sphinganine;Plasmenylcholine;4-Hydroxy-2-quinolinecarboxylic acid;O-1-Alk-1-enyl-2-acyl-sn-glycero-3-phosphoethanolamine;5-Hydroxyindoleacetate	C00025;C00062;C00117;C00219;C00270;C00327;C00328;C00366;C00385;C00475;C00588;C00836;C00958;C01717;C04756;C05635
Metabolism	Global and overview maps	Biosynthesis of amino acids	map01230	5	4	127	0.00269201	0.00787432	L-Glutamate;L-Arginine;D-Ribose 5-phosphate;L-Citrulline	C00025;C00062;C00117;C00327
Metabolism	Global and overview maps	Carbon metabolism	map01200	2	2	112	0.055557	0.0663597	L-Glutamate;D-Ribose 5-phosphate	C00025;C00117
Metabolism	Global and overview maps	2-Oxocarboxylic acid metabolism	map01210	1	1	134	0.282177	0.282177	L-Glutamate	C00025
Metabolism	Lipid metabolism	Glycerophospholipid metabolism	map00564	52	5	52	2.13925e-06	9.19876e-05	Choline phosphate;sn-Glycero-3-phosphocholine;1-Acyl-sn-glycero-3-phosphocholine;1-Acyl-sn-glycero-3-phosphoethanolamine;2-Acyl-sn-glycero-3-phosphoserine	C00588;C00670;C04230;C04438;C05974
Metabolism	Lipid metabolism	Biosynthesis of unsaturated fatty acids	map01040	4	3	54	0.000732993	0.00484903	Arachidonate;(9Z)-Octadecenoic acid;(4Z,7Z,10Z,13Z,16Z,19Z)-Docosahexaenoic acid	C00219;C00712;C06429
Metabolism	Lipid metabolism	Ether lipid metabolism	map00565	3	3	25	3.43292e-05	0.000604493	sn-Glycero-3-phosphocholine;Plasmenylcholine;O-1-Alk-1-enyl-2-acyl-sn-glycero-3-phosphoethanolamine	C00670;C00958;C04756
Metabolism	Lipid metabolism	Arachidonic acid metabolism	map00590	2	1	75	0.115578	0.125819	Arachidonate	C00219
Metabolism	Lipid metabolism	Fatty acid biosynthesis	map00061	1	1	50	0.0574523	0.0676835	(9Z)-Octadecenoic acid	C00712
Metabolism	Lipid metabolism	Linoleic acid metabolism	map00591	2	1	28	0.0197038	0.0277792	Arachidonate	C00219
Metabolism	Lipid metabolism	Sphingolipid metabolism	map00600	1	1	25	0.0158662	0.0235258	Sphinganine	C00836
Metabolism	Metabolism of cofactors and vitamins	Porphyrin and chlorophyll metabolism	map00860	1	1	134	0.282177	0.282177	L-Glutamate	C00025
Metabolism	Metabolism of other amino acids	D-Arginine and D-ornithine metabolism	map00472	1	1	10	0.0025595	0.00786133	L-Arginine	C00062
Metabolism	Metabolism of other amino acids	D-Glutamine and D-glutamate metabolism	map00471	1	1	12	0.0037176	0.00864092	L-Glutamate	C00025
Metabolism	Metabolism of other amino acids	Glutathione metabolism	map00480	1	1	38	0.0349219	0.044166	L-Glutamate	C00025
Metabolism	Metabolism of other amino acids	Phosphonate and phosphinate metabolism	map00440	1	1	56	0.0701875	0.0804817	D-Ribose 5-phosphate	C00117
Metabolism	Metabolism of other amino acids	Taurine and hypotaurine metabolism	map00430	1	1	22	0.0123955	0.0193821	L-Glutamate	C00025
Metabolism	Nucleotide metabolism	Purine metabolism	map00230	8	3	92	0.00526809	0.0106655	D-Ribose 5-phosphate;Urate;Xanthine	C00117;C00366;C00385
Metabolism	Nucleotide metabolism	Pyrimidine metabolism	map00240	1	1	68	0.0980703	0.109533	Cytidine	C00475
Metabolism	Xenobiotics biodegradation and metabolism	Metabolism of xenobiotics by cytochrome P450	map00980	1	1	121	0.244016	0.252836	9-Hydroxybenzo[a]pyrene-4,5-oxide	C14854
Organismal Systems	Aging	Longevity regulating pathway - worm	map04212	1	1	10	0.0025595	0.00786133	(9Z)-Octadecenoic acid	C00712
Organismal Systems	Circulatory system	Vascular smooth muscle contraction	map04270	2	1	26	0.0171055	0.0249335	Arachidonate	C00219
Organismal Systems	Digestive system	Bile secretion	map04976	5	2	98	0.0398734	0.0489873	Urate;1-Methyl-4-phenylpyridinium	C00366;C11310
Organismal Systems	Digestive system	Protein digestion and absorption	map04974	2	2	47	0.00555157	0.0106655	L-Glutamate;L-Arginine	C00025;C00062
Organismal Systems	Endocrine system	Aldosterone synthesis and secretion	map04925	2	1	24	0.0146677	0.0221301	Arachidonate	C00219
Organismal Systems	Endocrine system	GnRH signaling pathway	map04912	2	1	6	0.000869948	0.0049877	Arachidonate	C00219
Organismal Systems	Endocrine system	Ovarian steroidogenesis	map04913	2	1	24	0.0146677	0.0221301	Arachidonate	C00219
Organismal Systems	Endocrine system	Oxytocin signaling pathway	map04921	2	1	13	0.00437223	0.0094003	Arachidonate	C00219
Organismal Systems	Endocrine system	Regulation of lipolysis in adipocytes	map04923	2	1	15	0.0058288	0.0106655	Arachidonate	C00219
Organismal Systems	Endocrine system	Thyroid hormone synthesis	map04918	1	1	21	0.0113234	0.0180335	D-Ribose 5-phosphate	C00117
Organismal Systems	Environmental adaptation	Circadian entrainment	map04713	1	1	11	0.0031131	0.00787432	L-Glutamate	C00025
Organismal Systems	Excretory system	Proximal tubule bicarbonate reclamation	map04964	1	1	17	0.00747677	0.01286	L-Glutamate	C00025
Organismal Systems	Immune system	Fc epsilon RI signaling pathway	map04664	2	1	11	0.0031131	0.00787432	Arachidonate	C00219
Organismal Systems	Immune system	Fc gamma R-mediated phagocytosis	map04666	2	1	8	0.00160816	0.00628644	Arachidonate	C00219
Organismal Systems	Immune system	Platelet activation	map04611	2	1	15	0.0058288	0.0106655	Arachidonate	C00219
Organismal Systems	Nervous system	Long-term depression	map04730	3	2	9	3.51449e-05	0.000604493	L-Glutamate;Arachidonate	C00025;C00219
Organismal Systems	Nervous system	Retrograde endocannabinoid signaling	map04723	3	2	19	0.000384537	0.00300638	L-Glutamate;Arachidonate	C00025;C00219
Organismal Systems	Nervous system	Serotonergic synapse	map04726	3	2	42	0.00403523	0.00913235	Arachidonate;5-Hydroxyindoleacetate	C00219;C05635
Organismal Systems	Nervous system	GABAergic synapse	map04727	1	1	9	0.00205759	0.00737304	L-Glutamate	C00025
Organismal Systems	Nervous system	Glutamatergic synapse	map04724	1	1	8	0.00160816	0.00628644	L-Glutamate	C00025
Organismal Systems	Nervous system	Long-term potentiation	map04720	1	1	7	0.00121201	0.00521163	L-Glutamate	C00025
Organismal Systems	Nervous system	Synaptic vesicle cycle	map04721	1	1	12	0.0037176	0.00864092	L-Glutamate	C00025
Organismal Systems	Sensory system	Inflammatory mediator regulation of TRP channels	map04750	2	1	36	0.0315979	0.0405586	Arachidonate	C00219
Organismal Systems	Sensory system	Phototransduction - fly	map04745	2	1	11	0.0031131	0.00787432	Arachidonate	C00219
Organismal Systems	Sensory system	Taste transduction	map04742	1	1	32	0.0253608	0.0335543	L-Glutamate	C00025
